# Supplementary material for: The Gut Microbiome and Metabolome of Two Riparian Communities in the Amazon
Source: Front Microbiol. 2019 Sep 4;10:2003. doi: 10.3389/fmicb.2019.02003 (PMC6737013; doi:10.3389/fmicb.2019.02003)
Supplement: Supplementary file 12 [file Table_1.XLSX]

## Sheet: Table S1
Table S1: Number of OTUs per sample and their respective taxonomy assignment.
#OTU ID	Buiuçu	Buiuçu	Buiuçu	Buiuçu	Buiuçu	Buiuçu	Buiuçu	Buiuçu	Buiuçu	Buiuçu	Buiuçu	Buiuçu	Buiuçu	Buiuçu	Buiuçu	Puruzinho	Puruzinho	Puruzinho	Puruzinho	Puruzinho	Puruzinho	Puruzinho	Puruzinho	Puruzinho	Puruzinho	Puruzinho	Puruzinho	Puruzinho	Puruzinho	Puruzinho	Rio de Janeiro	Rio de Janeiro	Rio de Janeiro	Rio de Janeiro	Rio de Janeiro	Rio de Janeiro	Rio de Janeiro	Rio de Janeiro	Rio de Janeiro	Rio de Janeiro	Rio de Janeiro	Rio de Janeiro	Rio de Janeiro	Taxonomy
	1	3	11	12	15	16	17	18	21	24	34	35	36	39	40	27	32	33	42	43	46	48	51	52	56	57	58	59	61	62	C1	C2	C3	C4	C5	C6	C7	C8	C9	C10	C13	C16	C18
OTU_1	9	0	57	371	0	1	3	6	0	0	52	0	3	3	276	5	8	12	0	2	0	75	0	2	94	1	1	0	23	31	0	0	3	2	1	3	6	1	0	9	0	1	1	k__Bacteria; p__Firmicutes; c__Bacilli; o__Lactobacillales; f__Streptococcaceae; g__Streptococcus; s__
OTU_2	0	0	1	0	0	0	0	0	1	4	2	0	0	0	0	0	0	0	0	0	1	0	0	0	0	0	1	0	0	0	0	22	20	0	0	143	0	0	0	0	0	51	20	k__Bacteria; p__Proteobacteria; c__Betaproteobacteria; o__Burkholderiales; f__Oxalobacteraceae; g__Oxalobacter; s__formigenes
OTU_3	71	0	13	22	528	7	0	139	29	2	432	0	0	18	5	9	41	0	0	355	78	16	1	15	219	0	1	1	10	0	4	39	1	1	2	4	2	0	22	5	9	5	61	k__Bacteria; p__Proteobacteria; c__Gammaproteobacteria; o__Enterobacteriales; f__Enterobacteriaceae; g__; s__
OTU_4	0	0	0	0	0	0	0	0	0	0	0	0	0	0	0	0	0	0	0	0	0	0	0	0	0	0	0	0	0	0	0	11	131	4	332	0	65	3	10	0	1	48	329	k__Bacteria; p__Bacteroidetes; c__Bacteroidia; o__Bacteroidales; f__Bacteroidaceae; g__Bacteroides; s__
OTU_5	0	3	0	0	3	0	0	0	601	5	255	0	0	0	2	0	0	0	19	8	0	0	1	0	830	2	0	3	0	1	0	1268	254	15	3275	4191	2437	0	1955	8	9	911	7	k__Bacteria; p__Verrucomicrobia; c__Verrucomicrobiae; o__Verrucomicrobiales; f__Verrucomicrobiaceae; g__Akkermansia; s__muciniphila
OTU_6	0	0	0	0	0	29	0	9	1	0	236	0	0	0	0	0	1	0	7	0	0	2	18	0	0	0	0	53	0	0	0	49	0	0	0	0	0	7106	0	0	5	0	0	k__Bacteria; p__Tenericutes; c__Mollicutes; o__RF39; f__; g__; s__
OTU_7	0	3	0	0	0	2	4	4	3	1	0	0	4	0	0	7	10	11	6	0	0	2	4	2	0	1	1	4	5	2	0	19	0	0	10	111	0	0	0	0	0	40	111	k__Bacteria; p__Firmicutes; c__Clostridia; o__Clostridiales; f__Veillonellaceae; g__Dialister; s__
OTU_8	40	33	42	54	9	25	7	18	268	22	6	13	7	9	1	50	24	0	50	91	37	75	153	66	199	10	37	49	71	22	19	74	42	91	16	5	93	90	45	39	12	36	40	k__Bacteria; p__Firmicutes; c__Clostridia; o__Clostridiales; f__Lachnospiraceae; g__Dorea; s__
OTU_9	1694	12	77	478	18505	122	18	2133	405	11	8837	51	6	154	131	111	446	2	1	7033	1103	250	41	215	1901	8	11	7	137	20	32	572	22	29	25	39	9	10	380	75	235	46	731	k__Bacteria; p__Proteobacteria; c__Gammaproteobacteria; o__Enterobacteriales; f__Enterobacteriaceae; g__; s__
OTU_10	37	121	3	35	61	89	14	131	99	47	35	60	56	161	0	424	278	18	79	0	139	226	353	31	13	1	24	332	31	41	1	22	4	71	0	82	0	13	136	0	31	2	43	k__Bacteria; p__Firmicutes; c__Clostridia; o__Clostridiales; f__Ruminococcaceae; g__; s__
OTU_11	0	0	0	0	439	0	0	0	48	0	0	0	0	0	0	0	0	0	1	0	0	0	0	0	0	0	0	0	0	0	0	0	0	174	0	41	0	0	0	0	0	0	0	k__Bacteria; p__Tenericutes; c__Mollicutes; o__RF39; f__; g__; s__
OTU_12	0	0	66	29	0	0	1	1	0	11	0	0	1	8	0	2	3	0	47	0	25	35	0	3	4	3	15	1	0	40	0	2	0	6	0	3	0	0	0	0	6	1	6	k__Bacteria; p__Firmicutes; c__Clostridia; o__Clostridiales; f__Lachnospiraceae; g__; s__
OTU_13	0	1	0	0	0	0	43	3	0	2	2	0	0	0	4	0	1	0	0	0	0	84	0	3	8	0	1	2	7	118	0	4	1	0	0	9	1	0	0	0	0	38	0	k__Bacteria; p__Firmicutes; c__Bacilli; o__Turicibacterales; f__Turicibacteraceae; g__Turicibacter; s__
OTU_14	8	125	32	19	13	225	8	37	985	52	212	282	25	7	0	53	71	1	87	0	102	78	100	10	45	11	58	85	10	9	0	384	0	169	30	558	0	1	56	0	106	36	0	k__Bacteria; p__Firmicutes; c__Clostridia; o__Clostridiales; f__Clostridiaceae; g__Clostridium; s__
OTU_15	3	6	3	7	2	25	0	2	7	11	78	12	0	3	0	2	0	0	8	0	8	7	29	4	2	0	2	9	1	1	0	11	1	22	0	0	0	0	7	0	18	4	0	k__Bacteria; p__Firmicutes; c__Clostridia; o__Clostridiales; f__Ruminococcaceae; g__Oscillospira; s__
OTU_16	235	156	159	137	33	1296	441	347	238	138	133	9	400	44	0	33	226	270	1360	0	136	557	0	11	6	1	826	780	1161	95	1	3	0	0	0	0	0	0	0	0	0	0	1	k__Bacteria; p__Bacteroidetes; c__Bacteroidia; o__Bacteroidales; f__Prevotellaceae; g__Prevotella; s__
OTU_17	5	25	38	9	17	41	421	88	8	637	2	66	35	0	7	528	1486	919	8	0	46	8498	4	32	90	865	0	43	232	189	2	4	33	14	0	76	11	4	1	42	9	159	0	k__Bacteria; p__Firmicutes; c__Clostridia; o__Clostridiales; f__; g__; s__
OTU_18	167	0	1	0	0	0	0	0	0	0	18	0	0	0	2	0	4	0	0	2	0	0	12	4	26	0	19	0	0	0	0	14	0	0	1	0	0	88	0	0	1	19	1	k__Bacteria; p__Actinobacteria; c__Actinobacteria; o__Bifidobacteriales; f__Bifidobacteriaceae; g__Bifidobacterium; s__
OTU_19	0	0	26	44	2	3	13	1	0	3	0	0	21	12	0	1	4	0	7	2	2	11	2	5	9	1	38	7	31	11	0	1	55	3	21	4	31	40	20	3	2	13	6	k__Bacteria; p__Firmicutes; c__Clostridia; o__Clostridiales; f__Lachnospiraceae; g__; s__
OTU_20	8	1	1	1	3	0	1	7	4	0	6	1	1	15	3	1	5	0	0	13	24	5	14	11	23	0	3	5	1	10	15	0	5	4	4	21	14	1	7	22	5	3	5	k__Bacteria; p__Firmicutes; c__Clostridia; o__Clostridiales; f__Lachnospiraceae; g__Blautia; s__
OTU_21	4	1	41	32	0	1	1	1	0	2	1	1	0	1	0	1	0	0	3	6	15	7	2	8	0	0	1	0	26	1	5	1	0	0	1	17	13	110	8	30	0	0	2	k__Bacteria; p__Firmicutes; c__Clostridia; o__Clostridiales; f__Lachnospiraceae; g__Roseburia; s__
OTU_22	0	0	0	0	0	0	0	0	8	0	2	42	0	0	0	0	0	0	0	12	0	0	0	0	0	0	0	0	0	0	0	85	0	40	0	0	0	0	0	0	0	0	0	k__Bacteria; p__Firmicutes; c__Clostridia; o__Clostridiales; f__; g__; s__
OTU_23	0	23	70	12	0	79	2	9	1	13	0	0	101	9	0	26	36	0	0	0	3	78	0	379	0	9	43	26	0	0	0	0	0	0	0	0	0	0	0	0	267	0	0	k__Bacteria; p__Bacteroidetes; c__Bacteroidia; o__Bacteroidales; f__; g__; s__
OTU_24	11	0	0	0	0	0	0	0	1	0	9	3	1	0	4	1	0	0	2	183	1	0	24	0	0	5	0	0	13	0	597	7	131	41	811	38	864	316	1129	112	1238	529	200	k__Bacteria; p__Bacteroidetes; c__Bacteroidia; o__Bacteroidales; f__Bacteroidaceae; g__Bacteroides; s__
OTU_25	0	0	0	0	2	0	0	0	0	0	0	24	0	0	0	0	2	0	0	4099	0	0	0	0	0	0	0	0	1	0	0	0	0	0	0	0	387	0	0	0	0	0	0	k__Bacteria; p__Bacteroidetes; c__Bacteroidia; o__Bacteroidales; f__Bacteroidaceae; g__Bacteroides; s__
OTU_26	0	1	0	0	0	0	0	0	1	0	124	0	0	0	0	0	0	0	19	916	2	1	35	0	0	0	0	0	1	0	4218	269	264	8	771	203	382	350	9	0	2	8	39	k__Bacteria; p__Bacteroidetes; c__Bacteroidia; o__Bacteroidales; f__Bacteroidaceae; g__Bacteroides; s__
OTU_27	0	7	0	0	2	0	0	0	107	0	238	11	0	0	0	0	0	0	0	1	0	0	0	4	0	0	0	0	0	0	0	1	0	71	0	0	0	0	0	0	7	0	0	k__Bacteria; p__Tenericutes; c__Mollicutes; o__RF39; f__; g__; s__
OTU_28	0	0	6	0	0	6	1	1	8	1	0	0	0	1	0	0	3	0	0	0	0	0	0	0	0	0	0	0	0	1	0	169	0	0	0	0	0	274	0	0	57	0	0	k__Bacteria; p__Proteobacteria; c__Betaproteobacteria; o__Burkholderiales; f__Alcaligenaceae; g__Sutterella; s__
OTU_29	0	0	0	0	0	5	0	12	0	0	0	0	0	0	391	0	0	0	0	0	0	0	133	0	0	0	0	0	0	0	33	1	0	0	0	0	0	231	0	0	0	0	0	k__Bacteria; p__Fusobacteria; c__Fusobacteriia; o__Fusobacteriales; f__Fusobacteriaceae; g__Fusobacterium; s__
OTU_30	0	2	0	0	1	0	0	0	2	0	2	0	0	0	0	0	0	0	3	0	0	0	0	0	0	0	0	0	0	0	140	115	1046	0	40	230	2952	1	113	346	3347	0	170	k__Bacteria; p__Bacteroidetes; c__Bacteroidia; o__Bacteroidales; f__Rikenellaceae; g__; s__
OTU_31	0	3	0	0	0	0	0	0	4	10	54	454	0	148	0	0	0	0	0	0	9	0	0	0	0	0	0	0	0	0	0	0	0	0	0	4	0	0	1	0	0	0	0	k__Bacteria; p__Cyanobacteria; c__4C0d-2; o__YS2; f__; g__; s__
OTU_32	1	0	25	66	2	10	19	4	1	13	0	0	12	128	0	9	15	0	21	5	11	87	31	57	145	3	57	26	47	44	0	8	73	17	51	47	153	90	131	33	23	40	11	k__Bacteria; p__Firmicutes; c__Clostridia; o__Clostridiales; f__Lachnospiraceae; g__; s__
OTU_33	0	0	0	70	0	0	8	0	0	27	0	0	66	0	1	39	151	0	0	0	0	0	0	52	0	0	0	39	0	0	0	0	0	0	0	0	0	0	0	0	0	0	0	k__Bacteria; p__Bacteroidetes; c__Bacteroidia; o__Bacteroidales; f__; g__; s__
OTU_34	31	19	368	105	30	129	322	103	49	44	26	27	152	37	18	116	118	36	93	18	77	31	128	54	7	384	356	64	422	97	0	1	0	17	0	16	0	0	84	10	0	0	0	k__Bacteria; p__Bacteroidetes; c__Bacteroidia; o__Bacteroidales; f__Prevotellaceae; g__Prevotella; s__copri
OTU_35	11	1	15	0	0	1	2	3	4	4	0	3	5	1	0	1	0	0	14	4	0	8	6	5	0	4	2	11	0	1	0	9	3	1	37	5	21	9	9	1	0	2	0	k__Bacteria; p__Firmicutes; c__Clostridia; o__Clostridiales; f__Ruminococcaceae; g__Oscillospira; s__
OTU_36	0	0	0	0	0	0	0	0	0	0	0	0	0	0	0	0	0	0	4	0	0	0	0	0	0	0	0	0	0	0	0	75	0	146	0	0	463	0	0	109	1	0	0	k__Bacteria; p__Bacteroidetes; c__Bacteroidia; o__Bacteroidales; f__[Paraprevotellaceae]; g__Paraprevotella; s__
OTU_37	1	8	67	46	0	11	60	7	2	4	0	2	4	2	5	11	63	2	12	0	2	0	19	0	2	84	24	7	107	34	0	0	0	0	0	0	0	0	0	1	0	0	6	k__Bacteria; p__Bacteroidetes; c__Bacteroidia; o__Bacteroidales; f__Prevotellaceae; g__Prevotella; s__stercorea
OTU_38	0	0	0	0	0	0	0	9	81	0	79	1567	2	0	0	0	0	0	1	0	0	0	3	69	1	0	0	0	0	0	0	26	0	290	0	0	0	0	0	0	1	0	0	k__Bacteria; p__Tenericutes; c__Mollicutes; o__RF39; f__; g__; s__
OTU_39	47	6	0	18	9	10	1	19	31	2	518	17	3	14	835	0	14	0	8	32	41	19	87	52	353	0	5	9	20	4	67	10	46	1	31	53	76	42	9	601	143	102	74	k__Bacteria; p__Firmicutes; c__Clostridia; o__Clostridiales; f__Ruminococcaceae; g__; s__
OTU_40	322	2	0	26	10	6	5	33	65	0	25	1	1	0	0	13	14	447	0	0	318	174	32	0	1272	6	11	22	0	17	0	0	0	0	0	0	0	0	0	0	0	0	0	k__Bacteria; p__Firmicutes; c__Clostridia; o__Clostridiales; f__Peptococcaceae; g__Peptococcus; s__
OTU_41	0	27	7	1	34	0	0	23	73	0	0	0	70	265	141	0	119	199	0	1	0	0	325	3	0	0	0	91	0	0	0	1	1	0	1	0	0	0	0	0	0	0	0	k__Bacteria; p__Firmicutes; c__Clostridia; o__Clostridiales; f__Ruminococcaceae; g__; s__
OTU_42	0	0	0	0	0	0	0	0	0	0	2	0	0	0	0	0	0	0	0	0	0	0	9	0	0	0	0	0	2	0	7	19	0	0	5	7	125	66	15	2	16	7	42	k__Bacteria; p__Bacteroidetes; c__Bacteroidia; o__Bacteroidales; f__Bacteroidaceae; g__Bacteroides; s__
OTU_43	0	1	12	59	0	30	6	1	6	3	2	1	6	21	0	1	1	0	30	8	12	49	9	7	2	2	4	0	79	2	0	4	15	13	40	3	23	19	21	15	8	9	6	k__Bacteria; p__Firmicutes; c__Clostridia; o__Clostridiales; f__Ruminococcaceae; g__; s__
OTU_44	0	150	0	14	55	0	6	0	0	0	0	1153	34	94	0	123	0	0	0	0	0	0	0	38	0	0	0	0	0	0	0	0	0	0	0	0	0	0	118	0	0	0	0	k__Bacteria; p__Bacteroidetes; c__Bacteroidia; o__Bacteroidales; f__; g__; s__
OTU_45	0	0	0	0	0	1	0	0	0	0	0	0	0	0	0	0	0	0	0	5	0	1	0	1	0	0	0	0	0	0	0	131	0	7	0	2	0	0	3	0	9	49	0	k__Bacteria; p__Firmicutes; c__Clostridia; o__Clostridiales; f__; g__; s__
OTU_46	6	0	2	24	0	0	0	7	0	0	0	0	0	2	0	29	4	0	60	0	0	121	0	2	0	0	0	0	0	9	0	20	0	15	0	19	0	0	0	0	12	0	0	k__Bacteria; p__Firmicutes; c__Clostridia; o__Clostridiales; f__Ruminococcaceae; g__; s__
OTU_47	9	17	29	9	1	18	46	21	10	9	11	2	41	4	7	26	14	11	23	11	15	6	14	3	3	33	31	8	21	8	0	0	0	6	0	1	0	0	11	2	0	0	0	k__Bacteria; p__Bacteroidetes; c__Bacteroidia; o__Bacteroidales; f__Prevotellaceae; g__Prevotella; s__copri
OTU_48	0	1	0	0	0	0	0	1	0	0	17	0	0	0	0	0	0	0	0	0	0	0	0	0	0	0	0	0	6	0	0	39	0	0	0	0	0	760	0	0	0	0	0	k__Bacteria; p__Bacteroidetes; c__Bacteroidia; o__Bacteroidales; f__Bacteroidaceae; g__Bacteroides; s__
OTU_49	4	0	0	15	0	1543	123	1	213	7	3	346	0	0	0	0	1	0	0	0	527	1	13	1	0	0	0	0	0	0	0	0	0	0	0	0	0	0	0	0	1	966	3	k__Bacteria; p__Firmicutes; c__Clostridia; o__Clostridiales; f__Ruminococcaceae; g__; s__
OTU_50	0	0	0	0	0	0	0	1	0	0	18	0	0	0	3	0	1	0	2	51	0	2	4	0	0	0	1	1	1	0	411	75	75	10	112	37	160	15	263	96	43	36	142	k__Bacteria; p__Bacteroidetes; c__Bacteroidia; o__Bacteroidales; f__Bacteroidaceae; g__Bacteroides; s__
OTU_51	1	0	7	7	4	3	42	0	104	11	3	0	19	0	0	4	0	0	4	149	2	107	126	4	0	1	1	13	80	2	0	22	1	1	8	0	2	4	0	6	1	3	2	k__Bacteria; p__Firmicutes; c__Clostridia; o__Clostridiales; f__Ruminococcaceae; g__; s__
OTU_52	2	7	0	0	0	0	0	0	0	0	5	10	0	0	2	0	0	1	18	0	0	0	0	0	1	1	0	0	0	0	0	271	18598	101	6241	49	820	1	360	52	336	1878	2758	k__Bacteria; p__Bacteroidetes; c__Bacteroidia; o__Bacteroidales; f__Bacteroidaceae; g__Bacteroides; s__
OTU_53	1	0	0	0	1	0	0	0	0	0	107	0	0	0	0	0	0	0	0	0	0	0	102	0	1	0	0	0	0	0	0	6	37	0	48	7	87	0	151	3	123	18	52	k__Bacteria; p__Bacteroidetes; c__Bacteroidia; o__Bacteroidales; f__Rikenellaceae; g__; s__
OTU_54	25	25	6	1	0	2	3	1	51	9	403	2	1	11	0	0	61	0	8	5	13	7	88	1	0	6	9	18	0	2	0	37	0	122	0	0	0	0	0	0	4	0	0	k__Bacteria; p__Firmicutes; c__Clostridia; o__Clostridiales; f__Ruminococcaceae; g__; s__
OTU_55	0	0	0	0	23	96	0	0	0	99	35	2	0	0	0	0	0	15	0	0	2	0	0	0	0	7	0	4	0	0	25	0	0	162	0	1	0	0	0	0	0	0	0	k__Bacteria; p__Firmicutes; c__Clostridia; o__Clostridiales; f__Ruminococcaceae; g__Ruminococcus; s__
OTU_56	218	7	8	51	11	21	10	34	182	10	25	28	4	164	470	42	28	9	42	19	186	99	33	58	157	4	27	24	39	34	0	13	12	20	14	95	38	24	23	114	23	17	38	k__Bacteria; p__Firmicutes; c__Clostridia; o__Clostridiales; f__Lachnospiraceae; g__Dorea; s__formicigenerans
OTU_57	0	4	0	0	0	0	0	0	5	0	0	0	0	0	0	0	0	0	0	0	1	0	49	16	0	0	0	0	0	0	0	38	0	2	0	0	0	0	0	0	91	0	0	k__Bacteria; p__Firmicutes; c__Clostridia; o__Clostridiales; f__Christensenellaceae; g__; s__
OTU_58	0	0	10	15	0	4	19	2	0	7	0	0	11	7	0	4	6	0	19	3	3	88	9	14	8	2	1	7	31	18	0	2	18	7	1	6	6	7	13	1	12	6	5	k__Bacteria; p__Firmicutes; c__Clostridia; o__Clostridiales; f__Lachnospiraceae; g__; s__
OTU_59	0	20	0	0	0	0	0	0	147	70	0	155	0	0	0	2	0	0	0	1	0	2	36	0	0	0	4	31	0	0	0	45	0	301	0	0	0	0	3	0	8	9	0	k__Bacteria; p__Firmicutes; c__Clostridia; o__Clostridiales; f__; g__; s__
OTU_60	261	1097	129	22	241	262	0	12219	377	0	0	0	2906	1	2	5804	5927	2	1	1	0	3738	0	0	0	0	0	1021	0	4253	1	6	0	249	0	0	0	0	0	1	209	364	0	k__Bacteria; p__Firmicutes; c__Clostridia; o__Clostridiales; f__Veillonellaceae; g__Megasphaera; s__
OTU_61	12	25	2522	5344	182	535	900	246	36	1161	11	29	2229	2735	0	470	595	11	1438	146	404	2592	1000	1173	2544	67	2839	862	6763	1863	2	329	3555	603	1581	764	1959	2231	1656	724	790	937	607	k__Bacteria; p__Firmicutes; c__Clostridia; o__Clostridiales; f__; g__; s__
OTU_62	0	0	0	0	0	0	0	0	1	4	0	0	0	0	0	0	0	0	0	0	0	0	3	1219	0	0	0	0	0	0	0	0	0	0	0	0	0	0	0	0	0	35	0	k__Bacteria; p__Firmicutes; c__Clostridia; o__Clostridiales; f__Ruminococcaceae
OTU_63	0	1	0	5	52	192	10	1	3	3	0	2	0	4	23	1	0	3	0	0	5	2	16	26	0	1	1	0	0	7	0	0	0	0	0	0	0	0	0	0	2	0	0	k__Bacteria; p__Bacteroidetes; c__Bacteroidia; o__Bacteroidales; f__[Paraprevotellaceae]; g__[Prevotella]; s__
OTU_64	0	0	0	0	2	0	0	0	0	0	0	0	0	0	0	0	0	0	0	0	0	31	0	0	4	0	0	0	54	2	0	3	5	8	0	7	4	51	0	120	0	0	0	k__Bacteria; p__Firmicutes; c__Clostridia; o__Clostridiales; f__Ruminococcaceae; g__Ruminococcus; s__
OTU_65	9	0	2	4	1	4	0	3	1	1	0	4	2	0	10	8	5	0	10	0	5	4	5	3	132	0	0	4	0	0	0	9	0	6	0	0	0	0	10	0	7	16	5	k__Bacteria; p__Firmicutes; c__Clostridia; o__Clostridiales; f__; g__; s__
OTU_66	5	0	1	1	1	0	2	4	3	1	1	0	1	88	0	3	7	1	2	22	41	16	22	5	33	0	7	4	0	17	4	0	6	3	7	11	11	8	9	17	3	2	17	k__Bacteria; p__Firmicutes; c__Clostridia; o__Clostridiales; f__Lachnospiraceae; g__Blautia; s__
OTU_67	0	1	1	8	0	52	1	0	7	4	7	1	0	6	0	1	4	3	11	1	18	24	11	10	4	2	0	0	11	0	0	16	3	27	7	3	6	12	8	10	25	6	1	k__Bacteria; p__Firmicutes; c__Clostridia; o__Clostridiales; f__Ruminococcaceae; g__; s__
OTU_68	0	0	4	0	0	4	1	2	1	6	76	0	3	0	0	35	3	0	9	14	4	0	4	3	0	0	2	0	14	0	0	6	0	0	0	0	2	2	0	2	5	2	2	k__Bacteria; p__Firmicutes; c__Clostridia; o__Clostridiales; f__Ruminococcaceae; g__; s__
OTU_69	7	0	0	0	4	0	0	0	12	0	24	1	0	0	0	1	0	0	1	0	0	6	0	0	12	0	0	0	4	0	0	15	2	13	39	1	13	12	13	3	2	1	1	k__Bacteria; p__Firmicutes; c__Clostridia; o__Clostridiales; f__Ruminococcaceae; g__Oscillospira; s__
OTU_70	0	0	0	0	0	0	0	0	0	2265	0	0	0	0	0	5	0	0	0	0	0	1	0	0	1	0	0	0	0	0	0	0	0	0	0	0	0	0	0	0	0	0	0	k__Bacteria; p__Bacteroidetes; c__Bacteroidia; o__Bacteroidales; f__[Paraprevotellaceae]; g__[Prevotella]; s__
OTU_71	0	0	0	0	0	0	0	0	0	0	0	0	0	0	0	0	0	0	0	0	0	0	0	0	0	0	0	0	0	0	0	5	257	7	68	1	13	0	3	2	10	34	69	k__Bacteria; p__Bacteroidetes; c__Bacteroidia; o__Bacteroidales; f__Bacteroidaceae; g__Bacteroides; s__
OTU_72	0	0	0	0	0	0	0	0	0	0	0	0	0	0	0	0	0	0	0	0	0	0	0	0	0	0	0	0	0	0	0	551	0	0	0	0	0	0	0	0	0	864	0	k__Bacteria; p__Tenericutes; c__Mollicutes; o__RF39; f__; g__; s__
OTU_73	181	14	124	14	29	308	14	82	5	60	430	94	33	86	91	128	69	34	35	0	240	70	0	39	92	16	117	428	35	48	0	0	0	90	0	0	0	0	1	249	0	0	0	k__Bacteria; p__Bacteroidetes; c__Bacteroidia; o__Bacteroidales; f__Prevotellaceae; g__Prevotella; s__copri
OTU_74	0	0	2	9	0	12	0	0	5	2	5	5	0	4	0	0	4	0	1	0	1	3	6	8	8	0	0	2	8	0	1	17	34	22	16	3	27	54	59	6	3	8	26	k__Bacteria; p__Firmicutes; c__Clostridia; o__Clostridiales; f__Lachnospiraceae; g__; s__
OTU_75	16	0	1	3	1	7	1	4	5	3	7	0	2	0	0	4	3	13	15	7	7	32	2	18	15	1	7	8	1	13	0	1	1	1	0	47	33	8	1	0	4	18	6	k__Bacteria; p__Firmicutes; c__Clostridia; o__Clostridiales; f__Ruminococcaceae; g__Faecalibacterium; s__prausnitzii
OTU_76	0	0	0	0	0	6	0	0	1	0	2	0	0	0	4	0	1	0	1	8	0	0	1	0	0	0	0	0	13	1	0	2	2	0	2	1	60	6	3	0	1	1	59	k__Bacteria; p__Bacteroidetes; c__Bacteroidia; o__Bacteroidales; f__Porphyromonadaceae; g__Parabacteroides; s__distasonis
OTU_77	46	46	38	48	0	192	64	0	87	128	44	5	27	18	0	134	0	72	125	30	0	24	74	83	0	0	32	52	0	76	0	1	2	43	0	0	1	0	0	0	0	0	0	k__Bacteria; p__Firmicutes; c__Clostridia; o__Clostridiales; f__Ruminococcaceae; g__; s__
OTU_78	0	27	2	39	0	21	26	12	4	10	0	1	13	3	3	19	31	58	0	0	8	25	0	1	1	7	12	13	0	20	0	0	0	5	0	0	0	0	0	0	2	0	0	k__Bacteria; p__Bacteroidetes; c__Bacteroidia; o__Bacteroidales; f__Prevotellaceae; g__Prevotella; s__
OTU_79	0	0	0	8	0	0	0	13	1	1	1	152	0	0	30	5	1	0	0	14	2	0	24	0	0	0	0	1	0	0	0	0	3	0	0	0	0	5	0	0	19	3	0	k__Bacteria; p__Firmicutes; c__Clostridia; o__Clostridiales; f__[Tissierellaceae]; g__WAL_1855D; s__
OTU_80	0	0	0	0	7	3	0	0	6	0	8	2	0	1	13	0	3	0	2	15	0	0	7	0	2	0	1	0	11	0	44	42	19	38	114	15	2	9	2	27	4	8	30	k__Bacteria; p__Bacteroidetes; c__Bacteroidia; o__Bacteroidales; f__Porphyromonadaceae; g__Parabacteroides; s__distasonis
OTU_81	410	44	131	54	0	60	222	101	23	96	0	25	37	3	0	37	67	59	43	0	22	43	0	6	6	72	150	126	70	148	0	0	0	108	0	0	0	0	0	0	0	0	0	k__Bacteria; p__Bacteroidetes; c__Bacteroidia; o__Bacteroidales; f__Prevotellaceae; g__Prevotella; s__
OTU_82	0	1	82	39	1	6	42	5	0	19	0	1	53	5	0	4	5	0	12	1	1	12	9	5	8	2	101	6	88	18	0	3	1	2	1	0	7	3	18	4	5	6	1	k__Bacteria; p__Firmicutes; c__Clostridia; o__Clostridiales; f__Lachnospiraceae; g__; s__
OTU_83	0	274	1	0	0	0	0	21	1231	0	598	0	0	37	0	0	0	0	0	1	0	0	580	0	0	0	0	0	0	0	0	0	6	17	0	0	0	0	1	26	422	795	0	k__Bacteria; p__Firmicutes; c__Clostridia; o__Clostridiales; f__; g__; s__
OTU_84	2	0	0	0	1	3	0	0	0	0	262	0	0	1	0	9	0	4	7	0	10	5	73	0	23	0	0	0	0	0	5369	829	9	114	267	520	212	231	1840	480	702	16	1352	k__Bacteria; p__Bacteroidetes; c__Bacteroidia; o__Bacteroidales; f__Bacteroidaceae; g__Bacteroides; s__
OTU_85	0	34	0	0	1	0	0	3	0	0	30	1	0	26	0	0	3	0	0	0	0	11	16	38	0	0	1	0	2	0	0	13	0	0	0	60	0	0	0	0	10	19	0	k__Bacteria; p__Firmicutes; c__Clostridia; o__Clostridiales; f__; g__; s__
OTU_86	11	12	10	2	0	18	4	2	0	9	5	1	1	2	4	12	7	3	0	0	13	1	0	0	0	2	8	57	0	2	0	0	0	2	0	0	0	0	0	8	0	0	0	k__Bacteria; p__Bacteroidetes; c__Bacteroidia; o__Bacteroidales; f__Prevotellaceae; g__Prevotella; s__copri
OTU_87	1	9	11	6	0	15	1	0	0	10	0	0	0	0	0	1	0	1	4	2	12	0	9	8	1	0	12	4	17	7	0	3	5	9	119	82	5	14	77	1	14	2	18	k__Bacteria; p__Firmicutes; c__Clostridia; o__Clostridiales; f__Lachnospiraceae; g__; s__
OTU_88	115	5	0	47	11	7	7	3	16	6	23	17	4	42	530	7	6	1	2	296	78	91	4	25	204	4	13	10	3	73	0	0	0	0	0	191	0	7	22	4	0	0	0	k__Bacteria; p__Firmicutes; c__Erysipelotrichi; o__Erysipelotrichales; f__Erysipelotrichaceae; g__[Eubacterium]; s__biforme
OTU_89	26	4	0	4	1	0	0	1	28	2	0	5	7	21	30	4	11	5	3	1	17	9	4	5	6	1	1	6	0	1	0	0	0	1	0	0	0	0	4	0	4	0	0	k__Bacteria; p__Firmicutes; c__Erysipelotrichi; o__Erysipelotrichales; f__Erysipelotrichaceae; g__Catenibacterium; s__
OTU_90	1	0	4	2	0	16	2	2	0	1	74	0	3	2	11	4	0	6	5	0	6	1	2	2	1	1	13	2	29	6	0	0	11	23	0	1	6	0	5	0	7	1	19	k__Bacteria; p__Firmicutes; c__Clostridia; o__Clostridiales; f__Lachnospiraceae; g__; s__
OTU_91	0	0	87	2	0	0	0	1	0	1	0	2	238	0	156	0	12	14	1	55	0	112	1	4	0	0	4	0	0	50	0	1	1	0	0	1	3	4	0	6	1	0	0	k__Bacteria; p__Firmicutes; c__Clostridia; o__Clostridiales; f__Veillonellaceae; g__Veillonella; s__dispar
OTU_92	2	10	1	16	29	22	0	11	18	7	7	2	0	29	0	16	2	0	3	1	71	37	32	48	25	0	11	38	17	0	0	40	0	16	0	25	16	1	63	1	20	23	1	k__Bacteria; p__Firmicutes; c__Clostridia; o__Clostridiales; f__; g__; s__
OTU_93	0	0	8	46	0	15	0	0	0	5	3	0	5	14	0	1	1	1	13	3	7	11	0	1	0	2	6	0	101	3	1	1	5	1	10	2	0	5	2	2	2	4	97	k__Bacteria; p__Firmicutes; c__Clostridia; o__Clostridiales; f__Lachnospiraceae; g__; s__
OTU_94	1	0	0	0	0	40	0	6	2	19	0	0	15	0	0	2	0	2	25	0	0	0	2	2	0	0	0	105	16	0	0	0	0	0	0	0	0	0	0	0	0	0	0	k__Bacteria; p__Firmicutes; c__Clostridia; o__Clostridiales; f__Ruminococcaceae; g__; s__
OTU_95	0	0	2	0	0	5	0	1	0	10	1	0	0	0	0	9	7	4	0	0	3	158	0	1	4	4	0	2	4	5	0	0	1	0	0	4	0	0	0	0	0	4	0	k__Bacteria; p__Firmicutes; c__Clostridia; o__Clostridiales; f__Clostridiaceae; g__; s__
OTU_96	0	0	0	0	0	0	0	0	0	0	0	0	0	0	0	0	0	1	0	0	0	0	0	0	0	0	0	0	0	0	0	849	1679	0	5272	0	0	4942	13	30	568	2241	2391	k__Bacteria; p__Bacteroidetes; c__Bacteroidia; o__Bacteroidales; f__Bacteroidaceae; g__Bacteroides; s__
OTU_97	2	0	24	3	0	15	1	1	2	3	22	1	0	0	1	23	3	1	8	8	13	21	10	8	0	3	1	8	2	1	0	67	6	13	5	0	45	20	3	7	42	5	13	k__Bacteria; p__Firmicutes; c__Clostridia; o__Clostridiales; f__Ruminococcaceae; g__; s__
OTU_98	10	7	3	0	0	6	1	5	11	0	7	57	9	6	0	0	21	0	3	1	0	0	34	8	0	0	7	5	0	0	0	0	0	0	0	0	0	0	0	0	88	0	0	k__Bacteria; p__Lentisphaerae; c__[Lentisphaeria]; o__Victivallales; f__Victivallaceae; g__; s__
OTU_99	15	1	16	5	9	45	8	11	10	70	18	0	2	2	0	34	27	2	43	38	27	14	56	27	4	5	3	11	5	8	0	35	11	21	4	2	19	13	10	14	38	3	17	k__Bacteria; p__Firmicutes; c__Clostridia; o__Clostridiales; f__Ruminococcaceae; g__Faecalibacterium; s__prausnitzii
OTU_100	0	2	0	0	6	0	0	0	95	0	22	2083	0	1	0	0	0	0	7	12	3	0	75	0	62	0	0	1	0	0	0	8	0	32	0	155	0	0	0	0	57	0	0	k__Bacteria; p__Tenericutes; c__RF3; o__ML615J-28; f__; g__; s__
OTU_101	2	0	11	0	1	1	8	0	1	0	2	0	0	1	0	15	1	15	76	10	3	87	4	5	0	5	5	2	6	31	0	5	1	16	0	0	2	1	1	0	34	7	3	k__Bacteria; p__Firmicutes; c__Clostridia; o__Clostridiales; f__Ruminococcaceae; g__; s__
OTU_102	0	0	2	2	1	0	0	5	0	0	0	0	0	0	135	0	0	0	0	141	0	0	0	25	3	0	0	0	0	0	0	1	0	0	0	0	0	0	0	0	0	112	0	k__Bacteria; p__Firmicutes; c__Clostridia; o__Clostridiales; f__Lachnospiraceae; g__Dorea; s__
OTU_103	517	486	73	128	368	824	45	411	763	613	4192	785	94	137	0	477	357	12	376	30	492	325	1536	253	355	5	202	532	45	52	0	266	69	474	1	19	17	0	92	0	912	127	36	k__Bacteria; p__Firmicutes; c__Clostridia; o__Clostridiales; f__Ruminococcaceae; g__Oscillospira; s__
OTU_104	12	8	0	1	6	4	0	28	3	8	0	303	9	0	0	22	40	8	0	0	186	0	0	16	0	2	2	7	0	30	0	0	0	0	0	0	0	0	0	0	0	0	0	k__Bacteria; p__Firmicutes; c__Clostridia; o__Clostridiales; f__Clostridiaceae; g__; s__
OTU_105	0	0	0	0	0	0	0	0	0	0	1046	0	0	0	0	0	0	0	0	0	0	0	0	0	0	0	0	0	0	0	0	0	0	0	0	0	125	0	0	0	0	0	78	k__Bacteria; p__Firmicutes; c__Clostridia; o__Clostridiales; f__Ruminococcaceae; g__Ruminococcus; s__
OTU_106	0	0	0	0	0	0	0	0	0	0	0	0	0	0	0	0	0	7	0	0	0	0	0	0	0	0	0	0	0	0	0	0	0	0	0	1	0	1	1211	0	0	0	0	k__Bacteria; p__Bacteroidetes; c__Bacteroidia; o__Bacteroidales; f__Rikenellaceae; g__; s__
OTU_107	0	0	0	0	0	0	0	0	0	0	0	0	188	0	291	0	0	0	0	0	0	0	0	0	0	0	0	0	0	0	0	0	0	0	0	0	0	0	0	0	0	0	0	k__Bacteria; p__Firmicutes; c__Clostridia; o__Clostridiales; f__Clostridiaceae; g__; s__
OTU_108	0	0	0	0	2	0	0	0	0	0	0	0	0	0	0	1	0	0	39	0	0	0	2	0	0	0	0	0	0	0	0	148	0	0	0	0	0	0	6	0	71	0	0	k__Bacteria; p__Firmicutes; c__Clostridia; o__Clostridiales; f__; g__; s__
OTU_109	0	0	0	0	0	0	0	0	0	0	0	0	0	0	0	0	0	0	0	19	0	0	0	0	0	0	0	0	0	0	0	0	0	0	0	0	0	0	0	0	0	165	0	k__Bacteria; p__Bacteroidetes; c__Bacteroidia; o__Bacteroidales; f__Bacteroidaceae; g__Bacteroides; s__
OTU_110	0	0	0	0	0	8	0	0	1	0	10	1	0	0	9	0	0	0	0	0	0	0	1	0	0	0	0	0	3	0	9	0	0	0	0	0	128	0	2	0	0	0	75	k__Bacteria; p__Bacteroidetes; c__Bacteroidia; o__Bacteroidales; f__Porphyromonadaceae; g__Parabacteroides; s__distasonis
OTU_111	6	0	0	2	0	1	0	0	0	0	0	1	0	23	143	0	2	2	2	4	4	5	9	2	25	0	2	8	1	0	0	4	3	4	1	14	9	0	1	9	6	1	1	k__Bacteria; p__Firmicutes; c__Clostridia; o__Clostridiales; f__Lachnospiraceae; g__Coprococcus; s__
OTU_112	0	5	6	3	3	7	10	16	14	0	0	31	2	0	178	20	167	0	0	1	5	3	20	8	24	0	0	1	1	21	0	3	0	3	0	19	6	0	0	0	0	9	0	k__Bacteria; p__Firmicutes; c__Clostridia; o__Clostridiales; f__Clostridiaceae; g__; s__
OTU_113	607	0	6	2	23	1	69	69	1	0	53	0	0	3	3	0	3	18	0	0	1	1	0	0	2	0	0	0	12	0	0	5	0	3	0	24	0	0	0	0	3	0	16	k__Bacteria; p__Proteobacteria; c__Gammaproteobacteria; o__Enterobacteriales; f__Enterobacteriaceae; g__; s__
OTU_114	50	24	0	3	8	52	0	5	16	4	172	3	0	195	0	6	2	0	6	0	1	34	35	188	359	0	12	28	4	3	0	3	0	23	0	5	0	253	0	25	17	23	44	k__Bacteria; p__Firmicutes; c__Clostridia; o__Clostridiales; f__Ruminococcaceae; g__; s__
OTU_115	0	0	50	48	3	18	17	6	0	29	0	0	26	21	0	16	18	2	61	5	11	100	21	27	25	0	38	9	59	34	0	18	49	12	47	9	77	43	24	20	23	49	36	k__Bacteria; p__Firmicutes; c__Clostridia; o__Clostridiales; f__Ruminococcaceae; g__; s__
OTU_116	0	0	5	8	0	18	2	0	1	3	0	2	0	6	0	6	4	1	17	11	6	24	1	11	0	2	0	0	13	2	0	8	2	7	13	0	2	2	10	19	4	1	0	k__Bacteria; p__Firmicutes; c__Clostridia; o__Clostridiales; f__Ruminococcaceae; g__Faecalibacterium; s__prausnitzii
OTU_117	7	0	12	46	5	7	10	7	23	11	2	0	8	12	138	5	18	36	0	6	15	29	1	0	15	15	11	5	342	4	1	0	0	0	0	0	1	8	4	1	0	19	8	k__Bacteria; p__Firmicutes; c__Clostridia; o__Clostridiales; f__Lachnospiraceae; g__Dorea; s__
OTU_118	518	115	419	1	20	800	20	725	7	158	380	70	109	63	49	121	0	544	0	0	732	3	0	1451	1	1668	0	30	1	1	0	3	0	15658	0	2	0	1	0	0	825	1	0	k__Bacteria; p__Proteobacteria; c__Gammaproteobacteria; o__Aeromonadales; f__Succinivibrionaceae; g__Succinivibrio; s__
OTU_119	0	12	0	0	1	11	0	126	6	0	0	0	22	0	0	51	50	0	0	0	0	38	0	0	1	0	0	19	0	48	0	0	0	0	0	0	0	0	0	0	14	10	0	k__Bacteria; p__Firmicutes; c__Clostridia; o__Clostridiales; f__Veillonellaceae; g__Megasphaera; s__
OTU_120	0	0	0	0	0	0	0	0	0	0	2	0	0	0	0	0	0	0	0	4	0	0	0	0	0	0	0	0	0	0	714	4	0	0	18	5	23	58	1	0	0	0	4	k__Bacteria; p__Bacteroidetes; c__Bacteroidia; o__Bacteroidales; f__Bacteroidaceae; g__Bacteroides
OTU_121	113	5	12	15	31	23	2	17	69	21	114	4	4	7	0	56	18	83	61	49	28	115	23	122	135	1	35	54	16	59	0	18	18	15	3	464	131	32	16	0	22	36	13	k__Bacteria; p__Firmicutes; c__Clostridia; o__Clostridiales; f__Ruminococcaceae; g__; s__
OTU_122	0	1	0	0	8	12	0	0	11	0	211	0	0	0	0	0	0	0	3	0	7	1	8	52	0	0	2	4	7	0	0	10	0	142	0	8	0	0	13	0	46	4	0	k__Bacteria; p__Firmicutes; c__Clostridia; o__Clostridiales; f__Ruminococcaceae; g__; s__
OTU_123	0	0	0	0	0	0	0	0	0	0	1	0	0	0	0	0	0	0	0	15	0	0	2	0	0	0	0	0	0	0	0	5	7	0	9	0	325	121	21	0	305	21	0	k__Bacteria; p__Firmicutes; c__Clostridia; o__Clostridiales; f__Lachnospiraceae; g__; s__
OTU_124	292	7	43	154	7	21	0	1	78	1	0	27	16	0	0	25	66	19	0	0	24	1	0	61	0	11	6	25	0	0	0	0	0	0	0	0	0	0	0	0	0	0	0	k__Bacteria; p__Firmicutes; c__Erysipelotrichi; o__Erysipelotrichales; f__Erysipelotrichaceae; g__Bulleidia; s__
OTU_125	13	25	1	17	4	15	3	4	12	31	21	36	1	49	0	41	22	6	15	4	60	50	35	5	9	0	14	121	15	13	0	10	5	32	0	25	0	37	59	0	3	3	20	k__Bacteria; p__Firmicutes; c__Clostridia; o__Clostridiales; f__Ruminococcaceae; g__; s__
OTU_126	0	0	1	0	0	1	0	0	0	0	1	0	3	19	1	0	0	0	0	0	13	4	8	2	1	0	1	2	0	1	7	6	9	4	5	32	31	32	18	18	1	6	4	k__Bacteria; p__Firmicutes; c__Clostridia; o__Clostridiales; f__Lachnospiraceae; g__; s__
OTU_127	0	0	0	0	0	0	0	0	0	0	0	0	0	166	0	0	0	0	0	0	0	0	0	0	0	0	0	0	0	0	0	0	0	5	0	0	0	0	0	0	0	6	0	k__Bacteria; p__Firmicutes; c__Clostridia; o__Clostridiales; f__Ruminococcaceae; g__; s__
OTU_128	2	0	38	23	0	2	0	0	1	4	0	0	1	4	0	1	0	1	8	0	14	7	1	0	0	0	1	0	37	39	0	0	2	1	37	5	10	90	12	7	1	5	4	k__Bacteria; p__Firmicutes; c__Clostridia; o__Clostridiales; f__Lachnospiraceae; g__Roseburia; s__
OTU_129	0	2	2	1	0	2	8	1	0	12	0	1	1	0	0	4	10	4	0	0	0	129	0	1	1	6	0	0	13	19	0	0	0	0	0	0	1	0	0	0	0	5	0	k__Bacteria; p__Firmicutes; c__Clostridia; o__Clostridiales; f__Clostridiaceae
OTU_130	0	111	0	0	2	0	0	73	173	24	1	1114	0	6	0	0	0	0	318	0	334	0	24	2	0	0	0	83	0	0	0	1	0	42	0	190	0	0	198	0	21	9	0	k__Bacteria; p__Tenericutes; c__Mollicutes; o__RF39; f__; g__; s__
OTU_131	21	48	84	22	25	11	0	58	36	78	22	12	56	53	0	213	11	0	31	1	88	92	63	102	71	2	9	21	5	9	0	39	17	62	0	427	421	142	108	0	19	0	21	k__Bacteria; p__Firmicutes; c__Clostridia; o__Clostridiales; f__Ruminococcaceae; g__; s__
OTU_132	6	4	1	3	2	2	0	1	38	1	8	152	2	6	0	6	0	12	1	0	140	40	11	16	26	1	0	6	0	4	0	0	0	14	0	13	0	0	27	0	4	0	0	k__Bacteria; p__Actinobacteria; c__Coriobacteriia; o__Coriobacteriales; f__Coriobacteriaceae; g__; s__
OTU_133	1	0	3	0	2	3	1	1	4	5	19	0	0	0	0	4	1	1	11	14	3	1	9	3	0	0	0	4	0	1	0	95	1	4	0	1	1	1	0	6	36	48	3	k__Bacteria; p__Firmicutes; c__Clostridia; o__Clostridiales; f__Ruminococcaceae; g__; s__
OTU_134	46	3	5	0	23	25	5	23	6	4	1	0	3	0	0	0	3	1	14	0	0	1	85	5	2	0	3	2	36	0	0	6	0	49	0	25	0	0	174	6	0	40	344	k__Bacteria; p__Bacteroidetes; c__Bacteroidia; o__Bacteroidales; f__Bacteroidaceae; g__Bacteroides; s__
OTU_135	0	0	3	0	0	1	8	8	0	16	0	1	0	0	0	11	14	6	0	0	3	101	0	0	0	21	0	4	12	9	0	0	1	0	0	3	0	0	0	1	1	3	0	k__Bacteria; p__Firmicutes; c__Clostridia; o__Clostridiales; f__Clostridiaceae; g__SMB53; s__
OTU_136	2	1	3	6	44	1	0	7	11	0	146	0	0	1	0	0	6	0	0	16	23	3	2	2	14	0	0	0	1	0	0	6	5	0	1	0	0	0	12	3	9	0	4	k__Bacteria; p__Proteobacteria; c__Gammaproteobacteria; o__Enterobacteriales; f__Enterobacteriaceae; g__; s__
OTU_137	0	0	9	14	0	3	0	0	0	1	0	0	8	2	0	0	10	0	0	7	0	28	1	2	0	0	1	15	9	158	1	0	0	7	4	2	0	13	1	8	0	6	4	k__Bacteria; p__Firmicutes; c__Clostridia; o__Clostridiales; f__Veillonellaceae; g__Veillonella; s__parvula
OTU_138	0	3	0	0	0	3	0	0	57	0	43	8	0	53	0	0	2	0	0	0	11	2	33	5	0	0	1	0	0	0	0	5	0	0	0	245	0	0	0	0	1	0	0	k__Bacteria; p__Firmicutes; c__Clostridia; o__Clostridiales; f__Ruminococcaceae; g__; s__
OTU_139	0	0	0	0	0	0	0	0	0	0	0	0	0	0	0	0	0	0	0	0	0	0	0	0	0	0	0	0	0	0	0	0	0	401	0	1	0	0	0	0	1	0	0	k__Bacteria; p__Firmicutes; c__Clostridia; o__Clostridiales; f__Christensenellaceae; g__; s__
OTU_140	0	0	0	0	1	0	0	0	0	1	0	0	0	0	0	0	0	0	1	0	1	1	5	0	0	0	0	1	8	2	0	279	87	18	0	6	0	71	23	9	4	13	30	k__Bacteria; p__Firmicutes; c__Clostridia; o__Clostridiales; f__Lachnospiraceae; g__; s__
OTU_141	4	113	6	2	15	74	0	5	21	18	467	13	0	3	0	7	22	0	47	0	40	83	4	54	0	1	27	34	2	3	0	109	0	179	0	30	0	0	0	0	122	0	0	k__Bacteria; p__Firmicutes; c__Clostridia; o__Clostridiales; f__Ruminococcaceae; g__; s__
OTU_142	0	0	0	0	1	1	0	0	0	0	11	0	0	0	2	0	0	0	0	0	0	0	7	0	1	0	0	0	0	0	5109	215	150	54	965	121	1059	261	1072	117	67	91	572	k__Bacteria; p__Bacteroidetes; c__Bacteroidia; o__Bacteroidales; f__Bacteroidaceae; g__Bacteroides; s__
OTU_143	10	3	0	4	3	5	0	14	55	1	2	17	0	6	0	4	0	0	40	0	5	18	55	18	24	0	2	3	0	2	0	14	9	28	3	32	8	0	14	17	2	16	2	k__Bacteria; p__Firmicutes; c__Clostridia; o__Clostridiales; f__Ruminococcaceae; g__; s__
OTU_144	0	3	44	56	2	34	15	12	5	31	1	0	18	120	0	18	6	9	69	20	18	132	38	66	85	0	39	28	90	24	0	15	45	21	58	18	73	107	76	57	43	48	54	k__Bacteria; p__Firmicutes; c__Clostridia; o__Clostridiales; f__; g__; s__
OTU_145	0	0	7	0	0	0	16	0	1	1	0	14	0	0	0	0	0	0	0	0	0	0	0	2	0	0	0	0	472	0	0	1	1	6	0	0	0	0	0	0	0	0	0	k__Bacteria; p__Tenericutes; c__Mollicutes; o__RF39; f__; g__; s__
OTU_146	0	0	0	0	0	0	0	0	0	0	0	0	0	0	0	0	0	0	0	0	0	61	0	0	0	0	0	0	0	0	0	1	1	0	0	48	3	0	0	77	0	5	4	k__Bacteria; p__Firmicutes; c__Clostridia; o__Clostridiales; f__[Mogibacteriaceae]; g__; s__
OTU_147	16	18	1	8	4	13	4	16	59	8	5	12	0	0	0	9	29	59	2	3	10	32	4	4	6	4	1	5	3	13	0	189	0	55	0	16	12	57	13	0	68	272	8	k__Bacteria; p__Firmicutes; c__Clostridia; o__Clostridiales; f__Ruminococcaceae; g__; s__
OTU_148	0	1	0	0	0	0	0	0	5	2	0	11	0	0	0	0	0	0	0	0	0	0	0	0	0	0	0	0	0	0	0	21	0	0	0	0	0	0	51	0	319	0	0	k__Bacteria; p__Firmicutes; c__Clostridia; o__Clostridiales; f__; g__; s__
OTU_149	6	0	105	0	0	0	0	4	3	0	0	1	71	0	0	5	0	0	0	0	1	0	0	0	0	0	0	4	0	133	0	0	0	0	0	0	0	0	0	0	0	0	0	k__Bacteria; p__Firmicutes; c__Clostridia; o__Clostridiales; f__Veillonellaceae; g__; s__
OTU_150	4	0	2	20	0	3	1	0	2	1	0	45	27	31	0	15	8	33	2	0	45	0	7	22	0	1	23	12	0	2	0	13	9	0	0	0	1	0	0	0	11	0	0	k__Bacteria; p__Firmicutes; c__Clostridia; o__Clostridiales; f__Ruminococcaceae; g__; s__
OTU_151	6	0	2	0	3	6	0	4	0	0	0	0	3	0	0	0	0	2	8	0	0	1	24	5	0	0	0	2	3	0	0	21	0	20	16	0	28	22	18	5	0	17	55	k__Bacteria; p__Bacteroidetes; c__Bacteroidia; o__Bacteroidales; f__Bacteroidaceae; g__Bacteroides; s__
OTU_152	123	0	2	1	4	3	15	20	0	0	11	0	0	0	0	0	0	5	0	0	2	1	0	0	0	0	0	0	3	0	0	5	0	0	0	28	0	0	0	0	0	7	4	k__Bacteria; p__Proteobacteria; c__Gammaproteobacteria; o__Enterobacteriales; f__Enterobacteriaceae
OTU_153	0	0	0	0	0	0	0	0	0	0	0	0	0	0	0	0	0	0	0	0	0	7	0	0	0	0	0	0	15	0	26	3	99	0	84	0	22	1	2	2	0	0	5	k__Bacteria; p__Proteobacteria; c__Betaproteobacteria; o__Burkholderiales; f__Alcaligenaceae; g__Sutterella; s__
OTU_154	0	89	0	21	0	0	5	4	2	1	0	1	0	0	0	3	14	0	21	0	0	0	0	0	0	1	2	76	0	13	0	0	0	0	0	0	0	0	0	0	0	0	0	k__Bacteria; p__Bacteroidetes; c__Bacteroidia; o__Bacteroidales; f__Prevotellaceae; g__Prevotella; s__copri
OTU_155	5	29	4	1	84	5	1	16	64	6	0	1	0	29	0	43	21	0	50	2	78	0	925	13	702	0	24	5	48	3	0	16	0	230	0	616	0	0	1	0	992	9	0	k__Bacteria; p__Firmicutes; c__Clostridia; o__Clostridiales; f__Ruminococcaceae; g__; s__
OTU_156	0	0	0	0	0	0	0	0	0	0	0	0	0	0	0	0	0	0	0	80	0	0	11	3	0	0	16	1	61	11	0	14	29	1	40	170	54	27	55	25	4	243	0	k__Bacteria; p__Firmicutes; c__Clostridia; o__Clostridiales; f__Ruminococcaceae; g__; s__
OTU_157	0	33	0	0	0	0	0	0	17	0	0	111	0	6	0	0	0	0	0	0	6	2	2	5	0	0	0	0	0	0	0	1	0	3	0	8	0	0	0	0	28	3	0	k__Bacteria; p__Firmicutes; c__Clostridia; o__Clostridiales; f__; g__; s__
OTU_158	39	0	1444	22	39	11	0	32	0	199	0	11	58	0	0	226	220	9	1598	0	470	54	426	304	55	0	107	636	0	1	0	0	0	65	0	58	0	0	0	0	7	181	77	k__Bacteria; p__Firmicutes; c__Clostridia; o__Clostridiales; f__Lachnospiraceae; g__Coprococcus; s__eutactus
OTU_159	0	0	0	2	0	0	41	0	91	233	104	0	0	4	0	1	0	127	140	23	2	110	103	0	0	1	221	0	0	4	0	0	195	177	0	0	398	0	0	279	0	49	0	k__Bacteria; p__Firmicutes; c__Clostridia; o__Clostridiales; f__Ruminococcaceae; g__; s__
OTU_160	0	0	0	0	0	0	0	0	0	0	0	0	0	0	0	0	0	0	0	0	0	0	0	0	0	0	0	0	0	0	0	0	69	3	69	3	8	0	8	2	2	3	11	k__Bacteria; p__Bacteroidetes; c__Bacteroidia; o__Bacteroidales; f__Bacteroidaceae; g__Bacteroides; s__
OTU_161	0	0	0	0	0	0	0	0	0	0	0	0	0	0	0	0	0	0	0	0	0	0	0	0	0	0	0	0	0	0	2	91	34	0	580	5	0	664	41	1	35	143	593	k__Bacteria; p__Bacteroidetes; c__Bacteroidia; o__Bacteroidales; f__Bacteroidaceae; g__Bacteroides; s__
OTU_162	0	1	0	0	0	7	0	2	1	7	0	7	16	4	0	2	0	0	0	0	80	0	1	15	0	1	0	28	0	0	0	55	1	21	0	31	537	218	79	141	23	0	29	k__Bacteria; p__Firmicutes; c__Clostridia; o__Clostridiales; f__; g__; s__
OTU_163	0	456	0	0	0	0	0	0	0	0	0	0	0	0	0	0	0	0	0	0	33	0	0	0	0	0	0	0	0	0	0	0	0	0	0	0	0	0	0	0	0	0	0	k__Bacteria; p__Proteobacteria; c__Gammaproteobacteria; o__Pseudomonadales; f__Moraxellaceae; g__Acinetobacter; s__
OTU_164	0	3	0	4	0	12	0	1	0	0	0	0	164	0	1	9	4	0	0	0	0	2	0	0	0	0	0	2	0	8	0	0	0	0	0	0	0	0	0	0	0	39	0	k__Bacteria; p__Firmicutes; c__Clostridia; o__Clostridiales; f__Clostridiaceae; g__Clostridium
OTU_165	11	495	7	0	0	57	3	50	1225	186	85	306	2	2	0	45	505	1	0	0	27	0	0	1127	0	2	10	239	0	17	0	0	0	948	0	1	0	0	332	0	666	1116	0	k__Bacteria; p__Bacteroidetes; c__Bacteroidia; o__Bacteroidales; f__; g__; s__
OTU_166	0	14	0	0	0	0	0	4	32	2	1	9	0	0	0	1	11	0	0	0	0	0	0	30	0	0	0	6	0	1	0	0	0	14	0	0	0	0	12	0	21	17	0	k__Bacteria; p__Bacteroidetes; c__Bacteroidia; o__Bacteroidales; f__; g__; s__
OTU_167	0	0	0	0	0	518	0	0	106	8	279	56	0	4	0	222	109	0	9	0	329	0	0	0	1	0	0	84	0	28	0	0	0	0	0	0	0	0	127	0	0	0	0	k__Bacteria; p__Firmicutes; c__Clostridia; o__Clostridiales; f__Ruminococcaceae; g__; s__
OTU_168	0	0	1	0	0	1	0	0	0	0	1	0	0	0	0	0	0	0	0	0	0	0	0	0	0	0	0	0	0	0	0	0	0	1277	0	2	0	0	0	0	2	2	0	k__Bacteria; p__Firmicutes; c__Clostridia; o__Clostridiales; f__Christensenellaceae; g__; s__
OTU_169	0	47	0	0	0	0	0	0	287	0	22	216	0	0	0	0	0	0	0	0	0	0	0	0	0	0	0	0	0	0	0	0	0	6	0	0	0	0	0	0	0	37	0	k__Bacteria; p__Tenericutes; c__Mollicutes; o__RF39; f__; g__; s__
OTU_170	1	143	0	0	5	0	55	5	128	363	0	37	2	1	0	8	7	0	0	0	3	0	13	143	0	2	7	14	0	10	0	23	0	109	0	82	0	3	0	0	2	95	0	k__Bacteria; p__Firmicutes; c__Clostridia; o__Clostridiales; f__Ruminococcaceae; g__; s__
OTU_171	0	0	4	10	0	8	2	2	0	2	0	0	1	14	0	6	0	0	1	0	1	7	3	4	14	0	2	10	9	3	0	7	10	6	6	7	10	7	15	6	6	5	0	k__Bacteria; p__Firmicutes; c__Clostridia; o__Clostridiales; f__Lachnospiraceae; g__; s__
OTU_172	0	0	0	0	0	0	0	0	0	0	18	0	0	0	0	0	0	0	0	46	0	39	8	0	38	0	0	0	0	0	13	0	36	0	7	260	18	0	239	2	0	54	0	k__Bacteria; p__Firmicutes; c__Clostridia; o__Clostridiales; f__Ruminococcaceae; g__Ruminococcus; s__
OTU_173	7	0	5	23	0	0	2	0	1	1	1	0	4	39	4	3	0	3	11	2	6	21	13	1	37	0	10	7	15	7	1	1	15	2	4	23	18	6	4	8	1	8	29	k__Bacteria; p__Firmicutes; c__Clostridia; o__Clostridiales; f__Lachnospiraceae; g__Coprococcus; s__
OTU_174	0	22	0	0	0	24	0	5	14	9	0	9	0	0	0	10	4	0	9	0	8	0	34	21	3	0	22	19	48	9	0	59	0	10	0	0	0	0	38	0	14	39	0	k__Bacteria; p__Firmicutes; c__Clostridia; o__Clostridiales; f__Christensenellaceae; g__; s__
OTU_175	1	2	1	16	0	121	0	1	1	26	1	2	7	0	0	7	10	0	0	0	1	0	65	39	2	2	51	8	0	0	0	0	0	51	0	0	1	0	0	0	1	0	2	k__Bacteria; p__Firmicutes; c__Clostridia; o__Clostridiales; f__Ruminococcaceae; g__; s__
OTU_176	32	0	2	0	2	1	1	2	4	0	80	36	0	0	0	0	26	0	3	42	0	3	44	1	1	0	1	0	20	0	0	953	175	1	70	52	1	158	37	108	33	1321	631	k__Bacteria; p__Bacteroidetes; c__Bacteroidia; o__Bacteroidales; f__Bacteroidaceae; g__Bacteroides; s__
OTU_177	0	0	0	0	0	0	0	0	0	0	90	0	0	0	0	0	0	0	0	2	0	18	0	0	0	0	0	0	0	0	4	1	5	0	0	47	2	1	6	39	0	7	3	k__Bacteria; p__Firmicutes; c__Clostridia; o__Clostridiales; f__Ruminococcaceae; g__Ruminococcus; s__
OTU_178	0	0	0	0	0	5	1	3	0	7	0	1	2	3	0	2	0	0	2	7	0	4	1	2	0	0	0	3	0	1	0	705	0	44	0	112	0	0	28	0	158	185	0	k__Bacteria; p__Firmicutes; c__Clostridia; o__Clostridiales; f__; g__; s__
OTU_179	0	0	0	0	5	1	0	0	0	0	6	2	0	0	2	0	11	0	1	23	0	1	0	3	0	0	2	0	2	1	10	11	5	0	11	18	0	13	0	0	8	13	69	k__Bacteria; p__Bacteroidetes; c__Bacteroidia; o__Bacteroidales; f__Porphyromonadaceae; g__Parabacteroides; s__distasonis
OTU_180	0	0	0	0	0	0	0	0	0	0	0	0	0	0	134	0	0	0	0	1	0	0	1	0	1	0	0	0	0	0	0	0	0	0	0	0	0	0	0	40	0	0	11	k__Bacteria; p__Firmicutes; c__Erysipelotrichi; o__Erysipelotrichales; f__Erysipelotrichaceae; g__; s__
OTU_181	3	0	2	0	0	41	0	0	35	1	0	0	1	1	0	69	10	0	0	0	61	22	1	0	0	0	0	4	5	0	0	2	1	31	0	11	0	2	10	3	11	1	0	k__Bacteria; p__Firmicutes; c__Clostridia; o__Clostridiales; f__Ruminococcaceae; g__; s__
OTU_182	0	0	0	0	0	0	0	0	0	0	0	0	0	0	0	0	0	0	0	0	0	0	0	0	0	0	0	0	0	0	0	4	0	2	93	5	237	25	23	0	5	7	0	k__Bacteria; p__Bacteroidetes; c__Bacteroidia; o__Bacteroidales; f__[Barnesiellaceae]; g__; s__
OTU_183	0	94	0	0	0	0	0	0	124	0	791	110	0	0	0	0	0	0	0	0	0	0	0	39	0	0	0	0	0	0	0	24	0	39	0	0	0	0	0	0	109	8	0	k__Bacteria; p__Tenericutes; c__Mollicutes; o__RF39; f__; g__; s__
OTU_184	0	18	0	0	54	226	24	0	0	285	81	15	0	0	0	0	39	491	1	45	418	50	2	68	0	33	0	105	1	0	24	0	227	453	213	0	257	366	1	0	6	227	20	k__Bacteria; p__Firmicutes; c__Clostridia; o__Clostridiales; f__Ruminococcaceae; g__Ruminococcus; s__
OTU_185	1	7	2	2	9	3	6	4	3	6	8	8	8	57	1	12	36	2	3	77	73	289	30	129	64	5	56	17	0	43	18	50	28	3	9	281	173	51	8	291	7	44	22	k__Bacteria; p__Firmicutes; c__Clostridia; o__Clostridiales; f__Lachnospiraceae; g__Coprococcus; s__
OTU_186	0	6	0	0	9	0	0	6	9	0	158	0	0	88	0	0	0	1	4	0	9	0	84	0	16	2	51	0	84	0	0	147	109	1	231	250	656	0	45	214	159	301	308	k__Bacteria; p__Bacteroidetes; c__Bacteroidia; o__Bacteroidales; f__Rikenellaceae; g__; s__
OTU_187	3	0	4	3	1	5	0	1	0	7	64	0	1	0	4	26	2	1	5	21	1	3	1	3	0	0	0	0	12	1	0	32	0	1	3	0	5	5	0	3	10	2	4	k__Bacteria; p__Firmicutes; c__Clostridia; o__Clostridiales; f__Ruminococcaceae; g__Faecalibacterium; s__prausnitzii
OTU_188	0	4	0	1	0	11	1	3	10	4	2	10	4	2	0	4	0	0	11	1	3	5	12	1	0	0	2	46	0	0	0	8	0	9	0	7	0	0	33	0	11	0	3	k__Bacteria; p__Firmicutes; c__Clostridia; o__Clostridiales; f__Ruminococcaceae; g__; s__
OTU_189	0	7	0	0	0	0	0	2	1	3	9	0	0	0	0	0	0	0	42	0	1	0	4	6	0	0	0	1	0	0	0	6	0	120	2	35	0	0	19	0	7	1	0	k__Bacteria; p__Tenericutes; c__Mollicutes; o__RF39; f__; g__; s__
OTU_190	0	35	0	0	0	0	0	0	341	32	0	126	0	0	0	0	0	0	0	0	0	0	0	0	0	0	0	0	0	0	0	0	0	21	0	0	0	0	0	0	0	0	0	k__Bacteria; p__Tenericutes; c__Mollicutes; o__RF39; f__; g__; s__
OTU_191	0	0	0	0	0	0	0	0	0	0	192	0	0	0	0	0	0	0	0	0	0	0	0	0	0	0	0	0	0	0	1	0	1	0	0	0	2	0	89	0	0	0	1	k__Bacteria; p__Bacteroidetes; c__Bacteroidia; o__Bacteroidales; f__Rikenellaceae; g__; s__
OTU_192	54	73	15	21	46	15	7	12	49	32	21	51	20	32	0	49	86	0	53	0	23	5	311	22	0	0	47	35	0	13	0	38	0	24	0	19	35	0	10	0	1	7	0	k__Bacteria; p__Firmicutes; c__Clostridia; o__Clostridiales; f__Ruminococcaceae; g__Oscillospira; s__
OTU_193	7	0	7	2	0	5	4	4	2	10	4	1	1	1	0	3	8	0	17	35	5	2	6	6	0	1	1	3	5	0	0	17	6	5	3	0	13	26	0	16	4	8	4	k__Bacteria; p__Firmicutes; c__Clostridia; o__Clostridiales; f__Ruminococcaceae; g__Faecalibacterium; s__prausnitzii
OTU_194	0	6	3	30	0	7	0	5	1	15	2	0	0	12	0	17	0	1	5	0	6	66	5	0	0	5	10	5	0	32	0	42	0	4	0	0	0	0	0	0	13	0	0	k__Bacteria; p__Firmicutes; c__Clostridia; o__Clostridiales; f__Lachnospiraceae; g__Coprococcus
OTU_195	21	23	178	41	4	48	40	29	47	22	27	8	68	36	10	57	24	62	51	7	21	45	38	21	6	131	102	32	33	34	0	0	0	36	0	0	0	0	7	10	0	1	0	k__Bacteria; p__Bacteroidetes; c__Bacteroidia; o__Bacteroidales; f__Prevotellaceae; g__Prevotella; s__copri
OTU_196	0	0	1	1	6044	1	0	0	570	0	0	0	0	0	0	0	0	0	26	0	0	0	0	0	1	2	0	0	0	0	0	1	0	1929	0	584	0	1	0	0	3	0	0	k__Bacteria; p__Tenericutes; c__Mollicutes; o__RF39; f__; g__; s__
OTU_197	3	4	6	12	0	23	79	5	7	0	0	3	3	0	0	3	14	2	1	0	0	10	0	0	0	0	91	33	2	5	0	1	0	3	0	8	0	0	0	0	0	0	0	k__Bacteria; p__Bacteroidetes; c__Bacteroidia; o__Bacteroidales; f__Prevotellaceae; g__Prevotella; s__stercorea
OTU_198	0	0	0	0	2	1	0	0	0	0	0	0	0	0	1	0	0	0	0	0	0	0	4	0	1	0	0	0	1	0	0	27	2	10	51	3	16	81	5	0	0	8	30	k__Bacteria; p__Bacteroidetes; c__Bacteroidia; o__Bacteroidales; f__Bacteroidaceae; g__Bacteroides; s__
OTU_199	0	2	7	0	0	0	0	0	2	0	6	0	0	0	0	0	0	0	0	0	0	0	0	0	0	0	0	4	190	0	0	15	0	24	65	3	0	0	3	4	1	2	1	k__Bacteria; p__Firmicutes; c__Clostridia; o__Clostridiales; f__; g__; s__
OTU_200	0	4	0	0	2	0	0	0	9	2	0	172	0	0	0	0	3	0	2	0	0	0	28	0	9	0	0	4	0	0	0	28	0	6	0	0	0	0	0	0	34	0	0	k__Bacteria; p__Firmicutes; c__Clostridia; o__Clostridiales; f__Ruminococcaceae; g__; s__
OTU_201	6	1	32	54	2	66	14	0	21	8	15	3	6	19	0	12	14	24	46	51	73	125	11	44	1	9	3	3	32	14	0	27	4	38	67	2	26	33	35	119	30	15	11	k__Bacteria; p__Firmicutes; c__Clostridia; o__Clostridiales; f__Ruminococcaceae; g__Faecalibacterium
OTU_202	40	2	0	25	0	3	0	401	6	44	1	1	3	6	0	0	0	7	40	2	32	0	63	34	0	1	10	0	1	33	0	0	1	0	0	22	0	0	0	0	41	0	0	k__Bacteria; p__Proteobacteria; c__Deltaproteobacteria; o__Desulfovibrionales; f__Desulfovibrionaceae; g__Desulfovibrio; s__
OTU_203	0	0	0	5	0	0	2	0	1	0	1	0	0	5	0	6	7	0	3	0	16	12	15	0	13	1	8	3	4	10	1	18	1	8	6	23	10	3	1	8	0	1	3	k__Bacteria; p__Firmicutes; c__Clostridia; o__Clostridiales; f__Lachnospiraceae; g__; s__
OTU_204	53	0	18	6	2	0	2	0	0	0	4	13	2	0	3	4	0	0	7	5	0	2	13	9	144	1	4	1	0	8	0	31	0	7	13	54	47	73	21	4	39	48	3	k__Bacteria; p__Actinobacteria; c__Actinobacteria; o__Bifidobacteriales; f__Bifidobacteriaceae; g__Bifidobacterium; s__adolescentis
OTU_205	14	0	10	8	1	13	2	1	3	1	4	0	3	0	0	7	1	5	30	28	10	60	2	33	1	0	8	7	3	21	0	4	4	9	2	14	77	12	10	0	8	11	16	k__Bacteria; p__Firmicutes; c__Clostridia; o__Clostridiales; f__Ruminococcaceae; g__; s__
OTU_206	0	0	8	15	2	1	2	2	0	6	0	0	13	4	0	4	1	0	6	0	1	11	3	9	6	2	3	3	23	4	0	4	14	2	6	14	8	13	18	3	9	8	1	k__Bacteria; p__Firmicutes; c__Clostridia; o__Clostridiales; f__Lachnospiraceae; g__; s__
OTU_207	8	0	0	12	0	1	11	6	2	0	1	1	0	52	7	5	2	11	1	18	102	57	8	35	196	0	7	1	0	2	0	84	63	0	0	642	18	13	0	17	58	43	1	k__Bacteria; p__Firmicutes; c__Clostridia; o__Clostridiales; f__Lachnospiraceae; g__[Ruminococcus]; s__
OTU_208	2	86	1	2	100	13	0	1	212	9	233	10	0	1	0	3	11	0	12	1	16	0	112	172	214	0	32	11	3	0	0	129	7	339	4	279	0	0	19	0	169	179	12	k__Bacteria; p__Firmicutes; c__Clostridia; o__Clostridiales; f__Christensenellaceae; g__; s__
OTU_209	1	5	2	12	6	19	3	1	20	1	0	0	2	2	0	4	0	0	0	1	7	5	7	9	0	12	0	5	8	4	0	8	0	33	0	0	0	2	68	0	8	0	0	k__Bacteria; p__Firmicutes; c__Clostridia; o__Clostridiales; f__[Mogibacteriaceae]; g__; s__
OTU_210	0	0	0	0	0	42	0	0	0	0	0	2	0	0	0	0	0	0	0	0	0	0	0	0	0	0	0	0	0	0	0	0	0	0	50	0	0	0	114	0	0	0	0	k__Bacteria; p__Firmicutes; c__Clostridia; o__Clostridiales; f__; g__; s__
OTU_211	368	13	21	3	683	192	7	116	20	15	13	8	17	8	49	2	22	20	102	0	1	10	1045	56	100	2	18	14	300	2	76	4381	1890	1113	13622	663	8626	17649	932	175	155	2572	9353	k__Bacteria; p__Bacteroidetes; c__Bacteroidia; o__Bacteroidales; f__Bacteroidaceae; g__Bacteroides; s__
OTU_212	3230	0	1577	329	127	2	27	62	0	6	338	1052	90	0	8	70	9	0	349	278	0	256	543	489	12751	31	154	50	0	462	0	979	104	221	844	3867	1455	2863	2	116	1537	579	64	k__Bacteria; p__Actinobacteria; c__Actinobacteria; o__Bifidobacteriales; f__Bifidobacteriaceae; g__Bifidobacterium; s__adolescentis
OTU_213	0	173	0	1	0	0	0	0	509	0	0	1677	1	334	0	0	0	0	18	0	0	0	0	3981	0	0	0	0	1	0	0	163	0	94	0	0	0	0	30	0	352	13	0	k__Bacteria; p__Tenericutes; c__Mollicutes; o__RF39; f__; g__; s__
OTU_214	0	0	0	0	0	0	0	0	0	0	8	0	0	0	0	0	0	1	0	0	0	0	5	0	1	0	0	0	0	0	30	21	0	5	0	22	2	0	65	13	8	0	22	k__Bacteria; p__Bacteroidetes; c__Bacteroidia; o__Bacteroidales; f__Bacteroidaceae; g__Bacteroides; s__
OTU_215	11	1	2	4	3	13	8	0	7	8	18	1	0	44	271	4	4	1	0	6	16	21	45	14	135	1	11	5	0	17	0	20	1	4	1	87	10	3	5	5	15	4	0	k__Bacteria; p__Firmicutes; c__Clostridia; o__Clostridiales; f__Lachnospiraceae; g__; s__
OTU_216	3	0	5	5	1	0	0	0	0	1	0	0	0	1	0	0	4	0	21	0	51	4	15	7	2	1	1	13	0	8	0	1	0	5	0	12	0	0	0	0	1	16	1	k__Bacteria; p__Firmicutes; c__Clostridia; o__Clostridiales
OTU_217	2	0	0	24	0	3	136	36	0	2	1	38	1	1	0	0	12	4	54	0	0	19	1	0	0	6	1	6	42	16	0	2	0	0	0	0	0	0	0	0	0	0	0	k__Bacteria; p__Bacteroidetes; c__Bacteroidia; o__Bacteroidales; f__Prevotellaceae; g__Prevotella; s__copri
OTU_218	62	23	37	10	11	0	20	1	514	135	0	27	76	0	0	23	25	0	0	1	84	33	0	68	0	61	218	172	111	35	0	0	0	0	0	0	0	0	0	0	5	0	0	k__Bacteria; p__Bacteroidetes; c__Bacteroidia; o__Bacteroidales; f__Prevotellaceae; g__Prevotella; s__
OTU_219	0	0	4	16	0	5	4	0	0	8	1	0	2	1	0	3	1	0	14	0	3	21	5	19	15	0	8	2	9	19	0	9	5	8	8	16	24	22	3	3	13	27	4	k__Bacteria; p__Firmicutes; c__Clostridia; o__Clostridiales; f__; g__; s__
OTU_220	54	1	7	13	0	9	4	13	12	1	662	13	0	36	0	1	22	35	23	116	97	144	30	47	72	5	33	20	26	26	0	0	0	19	53	25	0	81	15	0	1	35	0	k__Bacteria; p__Firmicutes; c__Clostridia; o__Clostridiales; f__Ruminococcaceae; g__; s__
OTU_221	0	0	26	14	1	2	0	33	0	0	3	0	10	54	25	0	1	0	0	44	27	0	2	8	0	0	40	0	0	0	0	8	0	0	0	0	0	137	19	0	0	0	1	k__Bacteria; p__Proteobacteria; c__Betaproteobacteria; o__Burkholderiales; f__Alcaligenaceae; g__Sutterella; s__
OTU_222	4	1	6	9	1	9	0	4	38	12	0	3	3	7	0	5	7	21	16	0	1	3	18	23	23	1	10	20	9	3	0	12	0	3	0	0	0	1	4	0	2	0	0	k__Bacteria; p__Firmicutes; c__Clostridia; o__Clostridiales; f__Ruminococcaceae; g__Oscillospira; s__
OTU_223	0	0	0	0	0	0	0	0	36	0	105	14	0	11	0	0	0	0	0	2	0	0	0	0	0	0	0	0	0	0	0	15	0	30	0	0	0	0	0	0	12	36	0	k__Bacteria; p__Tenericutes; c__Mollicutes; o__RF39; f__; g__; s__
OTU_224	195	41	717	1709	46	2380	412	91	575	548	506	83	194	1046	2	408	486	308	2012	2004	1220	4637	428	1792	79	390	244	106	1677	436	0	1242	552	1599	2328	75	958	949	1123	4050	1082	728	474	k__Bacteria; p__Firmicutes; c__Clostridia; o__Clostridiales; f__Ruminococcaceae; g__Faecalibacterium; s__prausnitzii
OTU_225	7	47	0	1	20	0	0	1	165	3	62	102	0	3	0	9	58	0	3	0	5	0	6	18	0	0	0	26	0	1	0	9	0	1	0	0	0	0	0	0	2	0	0	k__Bacteria; p__Firmicutes; c__Clostridia; o__Clostridiales; f__Ruminococcaceae; g__; s__
OTU_226	0	1	3	0	0	0	2	0	10	0	0	0	0	0	0	5	0	1	42	0	0	43	1	0	0	11	4	5	10	7	0	10	0	19	0	0	0	0	2	0	15	4	0	k__Bacteria; p__Firmicutes; c__Clostridia; o__Clostridiales; f__Ruminococcaceae; g__; s__
OTU_227	0	45	0	0	0	0	0	0	69	10	1	355	0	0	0	16	0	0	0	0	71	0	1	12	0	0	0	23	0	0	0	0	0	0	0	3	0	0	0	0	0	4	0	k__Bacteria; p__Firmicutes; c__Clostridia; o__Clostridiales; f__; g__; s__
OTU_228	0	10	0	0	10	0	24	0	0	41	0	4	0	0	0	0	32	1	7	51	436	46	0	75	0	14	0	63	0	0	0	0	289	26	220	1	277	368	0	0	0	327	19	k__Bacteria; p__Firmicutes; c__Clostridia; o__Clostridiales; f__Ruminococcaceae; g__Ruminococcus; s__
OTU_229	0	0	4	0	22	77	0	2	144	86	0	16	1	0	0	8	0	0	41	9	22	0	1	261	0	0	0	34	0	0	0	0	0	1240	0	0	0	0	12	0	20	0	0	k__Bacteria; p__Elusimicrobia; c__Elusimicrobia; o__Elusimicrobiales; f__Elusimicrobiaceae; g__; s__
OTU_230	0	12	0	0	0	0	0	0	0	0	0	98	0	6	1	0	0	0	98	1	0	0	7	0	0	0	0	0	0	0	0	812	0	62	0	1	0	0	1	0	30	0	0	k__Bacteria; p__Firmicutes; c__Clostridia; o__Clostridiales; f__Ruminococcaceae; g__; s__
OTU_231	0	1	0	0	12	0	0	36	17	9	32	49	0	13	0	66	242	0	2	0	22	0	4	0	0	2	0	0	0	0	0	38	0	51	0	6	0	0	0	0	18	93	0	k__Bacteria; p__Firmicutes; c__Clostridia; o__Clostridiales; f__Ruminococcaceae; g__; s__
OTU_232	173	872	230	654	5588	1672	19	979	1693	582	1109	309	202	1759	2	1898	434	1	541	4	2761	3613	4362	3465	1303	8	884	2247	401	124	0	1461	157	1737	2	508	367	37	1495	0	1385	818	214	k__Bacteria; p__Firmicutes; c__Clostridia; o__Clostridiales; f__Ruminococcaceae; g__; s__
OTU_233	0	14	0	0	77	0	0	4	10	189	58	69	0	78	0	38	0	0	89	0	106	0	26	2	0	3	0	422	1	43	0	29	0	0	0	0	0	0	0	0	199	5	0	k__Bacteria; p__Tenericutes; c__Mollicutes; o__RF39; f__; g__; s__
OTU_234	0	0	1	0	7	1	0	0	3	0	4	4	0	0	7	0	1	0	1	13	0	1	4	0	0	0	1	0	4	0	39	30	17	24	91	15	0	9	0	20	3	3	18	k__Bacteria; p__Bacteroidetes; c__Bacteroidia; o__Bacteroidales; f__Porphyromonadaceae; g__Parabacteroides; s__distasonis
OTU_235	2	8	12	8	5	49	5	3	0	2	251	0	3	3	14	8	0	11	22	0	42	9	3	18	2	3	26	17	27	14	0	5	12	105	0	6	8	2	13	1	37	0	14	k__Bacteria; p__Firmicutes; c__Clostridia; o__Clostridiales; f__Lachnospiraceae; g__; s__
OTU_236	0	28	23	2	23	14	0	1	267	0	20	9	0	11	0	8	0	0	1	0	4	0	228	29	52	0	6	4	9	0	0	10	0	22	0	259	0	0	0	0	220	33	0	k__Bacteria; p__Firmicutes; c__Clostridia; o__Clostridiales; f__Ruminococcaceae; g__; s__
OTU_237	15	0	0	108	0	0	0	1	4	0	0	0	3	3	22	1	3	19	30	0	3	0	0	0	1	1	0	0	0	67	0	0	0	0	0	0	0	0	1	0	0	0	0	k__Bacteria; p__Firmicutes; c__Erysipelotrichi; o__Erysipelotrichales; f__Erysipelotrichaceae; g__Catenibacterium; s__
OTU_238	6	11	88	26	3	41	49	11	8	12	23	5	18	3	10	32	16	19	8	14	22	17	13	8	7	82	41	17	169	13	0	0	0	5	0	1	0	0	2	8	0	0	0	k__Bacteria; p__Bacteroidetes; c__Bacteroidia; o__Bacteroidales; f__Prevotellaceae; g__Prevotella; s__copri
OTU_239	2	0	0	0	1	1	0	0	0	0	12	0	0	1	0	0	1	0	0	0	0	0	0	0	1	0	0	0	0	0	4388	151	118	29	894	108	735	213	865	82	50	93	448	k__Bacteria; p__Bacteroidetes; c__Bacteroidia; o__Bacteroidales; f__Bacteroidaceae; g__Bacteroides; s__uniformis
OTU_240	62	4	0	1	0	0	3	1	37	3	0	0	0	16	0	3	0	18	0	17	7	5	35	0	3	3	5	7	0	1	0	87	0	5	19	2	46	0	4	0	2	2	28	k__Bacteria; p__Firmicutes; c__Clostridia; o__Clostridiales; f__; g__; s__
OTU_241	4	13	29	10	12	96	12	4	0	1	612	0	8	5	49	25	2	37	27	0	72	9	5	18	8	4	52	18	53	10	0	4	12	160	1	6	10	1	12	0	27	0	13	k__Bacteria; p__Firmicutes; c__Clostridia; o__Clostridiales
OTU_242	67	166	0	0	17	0	0	0	4	0	0	0	0	168	0	4	0	0	0	0	10	0	0	128	0	0	131	0	0	0	0	0	0	34	0	0	0	0	5	0	3	6	0	k__Bacteria; p__Firmicutes; c__Clostridia; o__Clostridiales; f__Ruminococcaceae; g__; s__
OTU_243	0	8	0	0	0	0	0	0	736	0	47	0	0	1	0	0	0	0	0	2	0	0	37	0	0	0	0	0	0	0	0	0	0	356	0	1525	0	0	0	0	1	0	0	k__Bacteria; p__Firmicutes; c__Clostridia; o__Clostridiales; f__; g__; s__
OTU_244	0	0	0	0	0	0	0	0	0	0	7	14184	0	0	0	0	0	0	0	0	0	0	0	0	0	0	0	0	0	0	0	0	0	0	0	0	0	0	0	0	0	0	0	k__Bacteria; p__Spirochaetes; c__Spirochaetes; o__Spirochaetales; f__Spirochaetaceae; g__Treponema; s__
OTU_245	15	0	23	10	1	0	0	0	0	1	6	16	1	0	0	0	0	0	8	5	0	5	9	13	91	0	1	0	0	8	0	17	1	14	33	58	38	31	0	1	36	13	1	k__Bacteria; p__Actinobacteria; c__Actinobacteria; o__Bifidobacteriales; f__Bifidobacteriaceae; g__Bifidobacterium; s__adolescentis
OTU_246	0	3	0	0	22	304	0	0	32	0	718	45	0	16	0	9	0	0	4	10	4	32	42	54	0	0	17	1	0	0	0	48	5	51	0	41	0	0	27	0	203	31	2	k__Bacteria; p__Firmicutes; c__Clostridia; o__Clostridiales
OTU_247	0	0	0	0	0	0	0	0	0	0	0	0	0	0	0	0	0	0	0	0	0	0	0	1	0	0	0	0	0	0	0	2	0	0	0	201	25	0	88	0	1	2	0	k__Bacteria; p__Firmicutes; c__Clostridia; o__Clostridiales; f__Lachnospiraceae; g__; s__
OTU_248	0	0	0	0	0	0	0	0	0	0	3	0	0	0	0	0	0	0	0	0	0	0	0	0	0	0	0	0	0	0	9	17	132	0	6	36	13	3	12	0	6	26	828	k__Bacteria; p__Bacteroidetes; c__Bacteroidia; o__Bacteroidales; f__Rikenellaceae; g__; s__
OTU_249	90	1	0	9	0	10	36	285	2	1	0	1	0	11	0	6	4	16	23	221	7	21	3	19	5	1	6	2	50	9	3	11	63	15	39	21	23	50	128	4	3	0	2	k__Bacteria; p__Firmicutes; c__Clostridia; o__Clostridiales; f__Lachnospiraceae; g__; s__
OTU_250	0	0	0	0	29	2	0	0	9	1	0	7	0	0	0	0	4	0	0	37	0	0	0	224	0	0	0	14	0	0	0	0	0	0	0	0	0	0	0	0	173	0	0	k__Bacteria; p__Firmicutes; c__Clostridia; o__Clostridiales; f__; g__; s__
OTU_251	0	88	0	14	270	78	0	5	946	30	0	186	1	17	0	11	0	0	0	0	23	0	0	221	0	0	34	22	0	0	0	0	0	0	0	0	0	0	158	0	290	0	0	k__Bacteria; p__Bacteroidetes; c__Bacteroidia; o__Bacteroidales; f__; g__; s__
OTU_252	0	140	17	0	368	0	2	7	0	77	0	464	31	15	0	27	0	0	0	0	11	0	0	788	0	0	0	0	0	0	0	0	0	0	0	0	0	0	847	0	0	0	1	k__Bacteria; p__Bacteroidetes; c__Bacteroidia; o__Bacteroidales; f__; g__; s__
OTU_253	2	7	4	3	32	1	0	0	15	3	0	8	2	25	0	6	0	0	4	0	17	2	26	62	0	0	2	46	2	0	0	30	0	20	0	1	0	0	14	0	135	20	0	k__Bacteria; p__Firmicutes; c__Clostridia; o__Clostridiales; f__Ruminococcaceae; g__; s__
OTU_254	17054	383	188	2188	225	33	75	735	6158	230	14	311	1001	4465	16776	822	2519	4371	321	11	3059	1392	414	844	1131	416	510	813	2	819	0	8	1	484	1	8	2	253	1141	1	737	1	0	k__Bacteria; p__Firmicutes; c__Erysipelotrichi; o__Erysipelotrichales; f__Erysipelotrichaceae; g__Catenibacterium; s__
OTU_255	6	0	2	5	0	0	0	1	0	0	0	0	0	0	41	0	0	0	1	4	0	0	41	10	5	0	0	0	8	0	96	0	17	0	10	4	17	1	6	4	3	1	44	k__Bacteria; p__Firmicutes; c__Clostridia; o__Clostridiales; f__Lachnospiraceae; g__; s__
OTU_256	8	0	24	3	2	29	6	8	7	20	12	1	5	1	4	9	8	1	39	12	20	12	54	10	0	0	8	8	12	8	0	42	3	3	2	0	34	31	10	9	37	8	43	k__Bacteria; p__Firmicutes; c__Clostridia; o__Clostridiales; f__Ruminococcaceae; g__; s__
OTU_257	0	2	3	0	0	6	2	0	33	3	0	1	0	0	0	2	0	0	0	1	0	0	3	2	0	0	0	1	1	0	24	208	41	3	0	220	11	190	39	146	44	27	17	k__Bacteria; p__Firmicutes; c__Clostridia; o__Clostridiales; f__Lachnospiraceae; g__Anaerostipes; s__
OTU_258	0	0	0	0	0	0	0	1	0	0	2	0	0	0	0	0	0	0	0	0	0	17	10	0	164	0	0	0	0	2	0	0	0	0	0	0	0	0	0	0	0	0	0	k__Bacteria; p__Firmicutes; c__Clostridia; o__Clostridiales; f__Peptococcaceae; g__Peptococcus; s__
OTU_259	0	0	4	0	0	53	0	0	55	4	0	0	6	0	0	0	0	0	0	0	3	0	31	1	0	0	3	0	0	0	0	2	0	11	0	0	0	0	0	0	2	0	0	k__Bacteria; p__Firmicutes; c__Clostridia; o__Clostridiales; f__Ruminococcaceae; g__; s__
OTU_260	0	0	0	0	0	0	0	53	4	5	0	0	0	0	0	0	0	0	0	0	0	0	0	210	0	0	0	0	0	2	0	34	0	0	0	0	0	0	0	0	0	0	0	k__Bacteria; p__Firmicutes; c__Clostridia; o__Clostridiales; f__Ruminococcaceae; g__; s__
OTU_261	3	0	5	19	1	21	2	2	5	6	5	4	1	13	0	11	5	2	31	8	13	69	8	21	1	5	1	4	9	2	0	9	11	29	27	0	8	13	35	30	24	10	3	k__Bacteria; p__Firmicutes; c__Clostridia; o__Clostridiales; f__Ruminococcaceae; g__; s__
OTU_262	8	0	6	1	2	8	6	1	5	4	1	0	0	0	0	1	0	0	1	11	5	3	12	9	0	4	3	4	18	3	0	70	8	15	6	0	0	29	25	3	3	6	1	k__Bacteria; p__Firmicutes; c__Clostridia; o__Clostridiales; f__Lachnospiraceae; g__; s__
OTU_263	0	1	0	1	0	9	0	8	8	1	16	17	0	0	56	1	0	0	30	406	2	6	45	2	0	0	4	3	8	0	232	72	1046	14	8	40	48	237	131	30	23	185	826	k__Bacteria; p__Bacteroidetes; c__Bacteroidia; o__Bacteroidales; f__Bacteroidaceae; g__Bacteroides; s__
OTU_264	0	1	29	43	1	2	9	0	0	10	0	0	23	27	0	8	6	2	25	4	6	35	2	12	24	2	36	6	67	28	0	3	31	9	18	15	14	26	16	3	11	7	7	k__Bacteria; p__Firmicutes; c__Clostridia; o__Clostridiales; f__; g__; s__
OTU_265	4	13	32	18	10	19	41	23	12	6	16	1	52	2	8	34	9	25	20	9	8	1	12	3	1	34	37	16	11	28	0	0	0	3	0	2	0	0	10	3	0	0	0	k__Bacteria; p__Bacteroidetes; c__Bacteroidia; o__Bacteroidales; f__Prevotellaceae; g__Prevotella; s__copri
OTU_266	4	0	8	3	0	219	9	6	22	84	0	10	26	1	0	15	0	0	59	0	18	0	12	7	0	0	5	537	47	1	0	16	0	0	0	4	0	0	0	0	13	0	0	k__Bacteria; p__Firmicutes; c__Clostridia; o__Clostridiales; f__Ruminococcaceae; g__; s__
OTU_267	0	42	0	0	0	0	0	0	4	34	0	0	0	0	0	0	0	0	0	0	0	0	2	0	0	0	0	0	0	0	0	0	0	0	51	0	0	0	0	0	0	54	0	k__Bacteria; p__Firmicutes; c__Clostridia; o__Clostridiales; f__Ruminococcaceae; g__; s__
OTU_268	3	7	7	1	0	4	0	56	1	3	0	1	15	1	0	81	0	0	0	0	0	12	0	1	0	2	5	12	0	42	0	0	0	0	0	0	0	0	0	0	0	0	0	k__Bacteria; p__Firmicutes; c__Clostridia; o__Clostridiales; f__Veillonellaceae; g__; s__
OTU_269	0	0	0	0	0	0	1	0	0	0	0	0	0	0	0	0	0	0	0	0	1	0	0	0	0	2	0	0	0	0	0	0	0	0	0	3	0	0	0	0	0	8235	0	k__Bacteria; p__Bacteroidetes; c__Bacteroidia; o__Bacteroidales; f__Prevotellaceae; g__Prevotella; s__
OTU_270	0	0	3	18	0	1	0	2	0	6	0	0	4	0	0	3	0	5	13	9	10	4	2	0	0	2	3	0	30	2	0	0	1	1	11	8	1	11	1	4	1	3	47	k__Bacteria; p__Firmicutes; c__Clostridia; o__Clostridiales; f__Lachnospiraceae; g__Roseburia; s__
OTU_271	0	2	0	2	0	1	0	0	17	0	0	1	0	7	0	2	1	0	1	0	53	20	11	5	40	0	4	4	0	5	0	7	7	6	3	21	3	4	0	0	4	4	1	k__Bacteria; p__Firmicutes; c__Clostridia; o__Clostridiales; f__Lachnospiraceae; g__; s__
OTU_272	188	94	28	82	50	72	30	140	1016	177	42	83	6	24	0	108	481	1091	58	164	139	693	86	38	71	19	52	33	25	63	1	2634	0	545	0	183	214	575	58	0	410	4543	71	k__Bacteria; p__Firmicutes; c__Clostridia; o__Clostridiales; f__Ruminococcaceae; g__; s__
OTU_273	310	141	506	82	4	202	1299	142	51	828	40	17	1361	80	605	371	405	19	182	10	30	58	52	35	66	1611	2611	62	100	263	0	1	0	175	0	163	0	0	21	11	0	1	1	k__Bacteria; p__Bacteroidetes; c__Bacteroidia; o__Bacteroidales; f__Prevotellaceae; g__Prevotella; s__copri
OTU_274	14	0	41	21	0	14	68	13	1	5	0	2	30	1	0	17	12	4	2	0	0	4	1	5	0	68	42	9	213	30	0	0	0	0	0	0	0	0	0	0	0	0	0	k__Bacteria; p__Bacteroidetes; c__Bacteroidia; o__Bacteroidales; f__Prevotellaceae; g__Prevotella; s__stercorea
OTU_275	31	0	19	3	0	47	30	21	19	61	0	13	22	10	213	21	5	18	0	0	4	51	0	30	0	34	0	11	0	96	0	0	0	0	0	0	0	0	0	0	0	0	0	k__Bacteria; p__Bacteroidetes; c__Bacteroidia; o__Bacteroidales; f__Bacteroidaceae; g__Bacteroides; s__
OTU_276	92	87	17	1	66	73	0	47	6	10	60	17	0	5	0	0	2	0	239	0	3	39	163	113	80	0	7	88	47	6	0	50	0	72	0	0	0	0	12	0	349	12	0	k__Bacteria; p__Firmicutes; c__Clostridia; o__Clostridiales; f__Ruminococcaceae; g__; s__
OTU_277	4	0	0	2	0	0	0	1	0	1	9	1	0	0	1	0	10	0	0	0	0	0	0	0	0	0	0	1	0	0	0	44	0	2	0	82	1	20	4	90	0	1	4	k__Bacteria; p__Firmicutes; c__Clostridia; o__Clostridiales; f__; g__; s__
OTU_278	0	0	436	7747	3	5	178	27	1	89	38	41	433	0	116	8	57	0	1	35	1	3875	1	17	2	3	2	1090	860	7793	0	2	6	42	17	2	24	79	1	8	0	71	2	k__Bacteria; p__Proteobacteria; c__Gammaproteobacteria; o__Pasteurellales; f__Pasteurellaceae; g__Haemophilus
OTU_279	20	0	2	4	6	6	3	3	6	2	12	1	1	0	0	9	7	16	13	12	7	34	6	35	23	2	4	13	2	13	0	3	3	3	0	88	24	8	2	0	3	15	0	k__Bacteria; p__Firmicutes; c__Clostridia; o__Clostridiales; f__Ruminococcaceae; g__; s__
OTU_280	2	0	7	38	1	9	0	0	1	7	18	0	2	7	0	6	1	9	23	7	30	8	9	1	0	9	11	0	112	9	6	10	1	4	13	7	2	18	1	3	23	22	181	k__Bacteria; p__Firmicutes; c__Clostridia; o__Clostridiales; f__Lachnospiraceae; g__; s__
OTU_281	0	136	0	0	4	2	0	0	22	6	38	45	0	1	0	0	0	0	0	3	1	2	62	24	1	0	0	9	0	0	0	12	0	18	0	0	0	0	6	0	12	1	0	k__Bacteria; p__Firmicutes; c__Clostridia; o__Clostridiales; f__Clostridiaceae; g__; s__
OTU_282	0	0	0	0	0	0	0	0	0	0	0	0	0	0	0	0	0	0	0	0	0	0	0	0	0	0	0	0	0	0	0	0	0	0	0	0	0	0	0	0	0	196	1	k__Bacteria; p__Proteobacteria; c__Betaproteobacteria; o__Burkholderiales; f__Alcaligenaceae; g__Sutterella; s__
OTU_283	7	3	9	0	4	2	9	0	1	10	0	0	0	0	0	8	1	0	55	4	9	64	11	5	0	2	2	9	0	16	0	12	1	36	4	0	4	2	2	4	45	7	7	k__Bacteria; p__Firmicutes; c__Clostridia; o__Clostridiales; f__Ruminococcaceae; g__Faecalibacterium; s__prausnitzii
OTU_284	0	0	0	0	0	0	0	0	3	0	0	0	0	0	0	0	0	0	0	0	0	0	0	100	0	0	0	0	0	0	0	12	0	95	0	0	0	0	0	0	35	109	1	k__Bacteria; p__Firmicutes; c__Clostridia; o__Clostridiales; f__Ruminococcaceae; g__; s__
OTU_285	17	15	1	2	29	22	1	28	53	2	12	67	0	13	0	23	17	0	11	0	32	18	28	170	30	1	9	3	9	0	0	56	0	2	0	2	0	0	44	0	9	60	0	k__Bacteria; p__Firmicutes; c__Clostridia; o__Clostridiales; f__Ruminococcaceae; g__; s__
OTU_286	823	59	20	214	19	16	46	9	174	45	127	46	26	581	2943	117	73	161	38	100	129	375	301	109	911	23	173	128	116	70	1	81	164	77	25	645	169	81	48	32	66	82	88	k__Bacteria; p__Firmicutes; c__Clostridia; o__Clostridiales; f__Lachnospiraceae; g__[Ruminococcus]; s__gnavus
OTU_287	0	0	0	0	0	0	0	0	0	0	0	0	0	0	0	0	0	0	0	0	0	0	0	0	0	0	0	0	0	0	0	45	16	0	258	0	1	291	1	1	1	73	247	k__Bacteria; p__Bacteroidetes; c__Bacteroidia; o__Bacteroidales; f__Bacteroidaceae; g__Bacteroides; s__
OTU_288	0	0	0	0	0	0	0	0	6	0	0	15	0	0	0	0	0	0	0	0	3	0	12	0	0	0	0	0	0	0	0	14	0	92	0	0	0	0	118	0	0	0	0	k__Bacteria; p__Firmicutes; c__Clostridia; o__Clostridiales; f__; g__; s__
OTU_289	0	0	0	0	0	0	0	0	0	0	0	0	0	0	0	0	0	0	0	0	0	0	0	0	0	0	0	0	0	0	24	2	584	0	269	7	88	6	41	10	2	27	66	k__Bacteria; p__Bacteroidetes; c__Bacteroidia; o__Bacteroidales; f__Bacteroidaceae; g__Bacteroides; s__uniformis
OTU_290	0	2	0	2	0	24	0	0	0	0	2	0	0	0	0	0	0	0	3	0	0	5	0	0	0	0	0	0	1	0	0	97	0	10	0	7	0	0	1	0	2	14	9	k__Bacteria; p__Firmicutes; c__Clostridia; o__Clostridiales; f__Ruminococcaceae; g__Ruminococcus; s__
OTU_291	4	0	9	5	0	10	5	5	0	16	3	0	3	1	1	9	10	3	11	37	7	3	3	7	0	1	2	0	1	2	0	24	1	3	1	0	17	18	2	13	8	7	9	k__Bacteria; p__Firmicutes; c__Clostridia; o__Clostridiales; f__Ruminococcaceae; g__Faecalibacterium; s__prausnitzii
OTU_292	34	9	118	33	22	115	29	40	33	113	70	3	26	9	16	95	55	7	166	133	76	37	125	66	16	27	31	39	61	27	0	188	39	54	48	6	161	199	32	72	98	65	158	k__Bacteria; p__Firmicutes; c__Clostridia; o__Clostridiales; f__Ruminococcaceae; g__; s__
OTU_293	46	2	39	12	10	55	18	10	23	35	64	1	7	1	12	72	32	22	96	194	54	52	54	93	14	7	34	22	10	31	0	206	13	42	33	16	315	172	21	53	88	234	145	k__Bacteria; p__Firmicutes; c__Clostridia; o__Clostridiales; f__Ruminococcaceae; g__Faecalibacterium; s__prausnitzii
OTU_294	1	0	0	0	0	0	0	0	0	0	0	0	0	0	0	0	0	0	0	0	0	0	22	0	0	0	0	0	5	0	10	26	0	2	12	19	135	95	41	5	14	8	31	k__Bacteria; p__Bacteroidetes; c__Bacteroidia; o__Bacteroidales; f__Bacteroidaceae; g__Bacteroides; s__
OTU_295	0	0	0	0	0	0	0	0	6	0	0	417	0	0	0	0	0	0	0	0	0	0	0	0	0	0	0	0	0	0	0	0	0	0	0	0	0	0	0	0	0	0	0	k__Bacteria; p__Firmicutes; c__Clostridia; o__Clostridiales; f__Ruminococcaceae; g__; s__
OTU_296	14	6	0	2	2	0	0	6	0	0	3	6	3	5	76	3	3	7	5	0	13	13	12	2	43	0	2	0	13	0	1	0	2	2	0	6	6	1	2	8	1	3	2	k__Bacteria; p__Firmicutes; c__Clostridia; o__Clostridiales
OTU_297	0	0	0	0	0	0	0	0	0	0	0	0	0	0	0	0	0	0	0	0	0	4	786	0	0	0	0	0	0	0	0	0	0	0	0	0	0	0	0	0	0	0	0	k__Bacteria; p__Bacteroidetes; c__Bacteroidia; o__Bacteroidales; f__[Paraprevotellaceae]; g__; s__
OTU_298	3	0	0	0	47	986	0	0	4	0	0	0	0	0	0	0	0	0	0	1	0	0	192	209	0	5	0	0	429	0	0	6515	0	834	0	0	0	0	57	0	1200	6	1	k__Bacteria; p__Firmicutes; c__Clostridia; o__Clostridiales; f__Lachnospiraceae; g__; s__
OTU_299	88	9	44	74	18	17	3	16	71	27	606	56	16	33	2	65	109	85	47	88	57	121	36	51	96	4	44	21	9	10	0	0	0	7	373	43	5	19	26	0	8	213	0	k__Bacteria; p__Firmicutes; c__Clostridia; o__Clostridiales; f__Ruminococcaceae; g__; s__
OTU_300	15	0	2	65	4	0	0	19	0	0	0	0	0	0	0	60	10	0	75	0	0	92	0	6	1	2	1	6	3	26	0	20	0	30	0	131	0	0	0	1	9	0	0	k__Bacteria; p__Firmicutes; c__Clostridia; o__Clostridiales; f__Ruminococcaceae; g__; s__
OTU_301	0	29	0	0	15	5	0	0	131	1	26	32	0	0	0	0	8	1	0	0	43	2	104	61	4	0	4	4	1	2	0	3	0	13	0	57	0	0	1	0	9	9	0	k__Bacteria; p__Firmicutes; c__Clostridia; o__Clostridiales; f__[Mogibacteriaceae]; g__; s__
OTU_302	577	307	4	32	76	64	0	81	208	17	2053	110	1	2695	1	116	4	0	2	1	23	534	401	2807	4496	1	178	212	1	10	0	6	0	154	0	30	1	2187	8	570	126	266	311	k__Bacteria; p__Firmicutes; c__Clostridia; o__Clostridiales; f__Ruminococcaceae; g__; s__
OTU_303	32	12	3	32	15	2	13	10	28	18	7	17	19	40	0	21	13	8	1	13	130	29	62	94	264	5	71	6	2	74	32	23	31	32	0	67	90	40	4	103	22	57	16	k__Bacteria; p__Firmicutes; c__Clostridia; o__Clostridiales; f__Lachnospiraceae; g__Blautia; s__
OTU_304	3	0	0	0	0	0	2	0	1	1	8	0	0	5	5	0	0	0	8	38	0	6	82	0	0	0	1	0	52	0	1	40	0	6	1	51	89	66	59	30	13	6	28	k__Bacteria; p__Bacteroidetes; c__Bacteroidia; o__Bacteroidales; f__Porphyromonadaceae; g__Parabacteroides; s__
OTU_305	0	0	0	0	0	0	0	0	0	0	0	0	0	0	0	0	0	0	0	0	0	0	0	0	0	0	0	0	0	0	0	0	0	0	0	198	0	0	36	0	0	0	0	k__Bacteria; p__Bacteroidetes; c__Bacteroidia; o__Bacteroidales; f__Bacteroidaceae; g__Bacteroides; s__
OTU_306	0	162	0	0	0	0	5	0	116	38	0	37	0	0	0	1	0	0	0	1	3	10	5	168	0	0	0	6	2	1	0	30	0	206	0	99	12	1	0	0	5	100	0	k__Bacteria; p__Firmicutes; c__Clostridia; o__Clostridiales; f__Ruminococcaceae; g__Ruminococcus; s__
OTU_307	74	19	40	40	56	227	5	21	44	10	45	6	7	40	0	160	42	0	37	0	79	75	288	80	100	0	38	61	43	26	0	35	14	58	18	138	107	303	60	25	144	13	22	k__Bacteria; p__Firmicutes; c__Clostridia; o__Clostridiales; f__Ruminococcaceae; g__; s__
OTU_308	1025	8422	951	6506	129	20	10485	3017	340	5297	6	719	314	2	1	1269	8068	1238	4230	7	1031	1216	2	755	45	2328	1385	4939	283	1199	0	23	0	3	1	2	1	0	12	231	0	0	3	k__Bacteria; p__Bacteroidetes; c__Bacteroidia; o__Bacteroidales; f__Prevotellaceae; g__Prevotella; s__copri
OTU_309	0	4	1	3	0	3	4	6	7	13	0	1	0	1	0	11	1	0	0	1	2	2	7	12	0	2	11	6	0	15	0	1	0	2	3	11	16	19	0	8	0	7	0	k__Bacteria; p__Firmicutes; c__Clostridia; o__Clostridiales; f__Ruminococcaceae; g__Ruminococcus; s__
OTU_310	2	0	0	0	0	0	0	0	0	0	1	0	37	0	0	0	0	1236	0	0	0	0	0	0	0	0	0	0	0	0	0	0	0	1	0	0	0	0	0	0	0	0	0	k__Bacteria; p__Proteobacteria; c__Deltaproteobacteria; o__Desulfovibrionales; f__Desulfovibrionaceae; g__Desulfovibrio; s__
OTU_311	2	0	14	3	4	50	8	6	3	5	12	3	0	2	0	27	9	2	11	30	15	5	24	15	3	0	8	19	7	8	0	54	1	7	2	0	16	15	3	21	45	17	31	k__Bacteria; p__Firmicutes; c__Clostridia; o__Clostridiales; f__Ruminococcaceae; g__; s__
OTU_312	0	0	0	1	0	0	0	0	0	0	14	0	0	0	0	0	0	0	0	0	0	0	0	2	0	0	0	0	0	0	0	0	0	0	0	0	0	0	0	0	187	0	0	k__Bacteria; p__Proteobacteria; c__Deltaproteobacteria; o__Desulfovibrionales; f__Desulfovibrionaceae; g__; s__
OTU_313	0	0	0	0	0	0	0	0	0	0	0	0	0	0	0	0	0	0	0	0	0	0	1	0	0	0	0	0	0	0	0	8	291	3	311	3	59	0	26	5	6	13	111	k__Bacteria; p__Bacteroidetes; c__Bacteroidia; o__Bacteroidales; f__Bacteroidaceae; g__Bacteroides; s__
OTU_314	13	8	3	7	2	48	0	1	19	1	9	1	0	0	0	19	11	0	9	0	7	6	45	1	12	0	6	5	7	0	0	16	3	9	1	37	20	68	4	23	37	2	5	k__Bacteria; p__Firmicutes; c__Clostridia; o__Clostridiales; f__; g__; s__
OTU_315	0	0	0	0	0	0	0	0	0	0	0	0	0	0	0	0	0	0	0	0	0	0	0	0	0	0	0	0	0	0	61	0	34	0	102	0	14	8	2	1	5	15	78	k__Bacteria; p__Bacteroidetes; c__Bacteroidia; o__Bacteroidales; f__Bacteroidaceae; g__Bacteroides; s__
OTU_316	7	0	1	12	0	4	3	2	1	4	4	0	1	4	0	4	3	5	22	9	13	39	2	15	20	0	9	10	8	23	0	5	7	2	6	51	42	13	2	0	2	7	8	k__Bacteria; p__Firmicutes; c__Clostridia; o__Clostridiales; f__Ruminococcaceae; g__; s__
OTU_317	0	165	0	3	1606	37	0	60	239	3	0	6	33	88	0	247	251	3	0	0	0	0	0	58	1	0	0	28	0	0	0	0	1	32	0	0	0	0	4	0	11	23	0	k__Bacteria; p__Bacteroidetes; c__Bacteroidia; o__Bacteroidales; f__; g__; s__
OTU_318	1	38	0	0	0	1	0	0	10	3	0	22	0	0	0	1	0	0	0	0	0	0	19	1	0	0	0	1	0	0	0	7	0	15	0	22	0	0	0	0	24	39	0	k__Bacteria; p__Firmicutes; c__Clostridia; o__Clostridiales; f__; g__; s__
OTU_319	0	0	0	0	0	0	0	0	0	0	28	0	0	0	0	0	0	0	1	0	0	0	0	0	0	0	0	0	3	0	0	0	0	25	502	8	0	0	0	0	47	0	0	k__Bacteria; p__Bacteroidetes; c__Bacteroidia; o__Bacteroidales; f__[Odoribacteraceae]; g__Butyricimonas; s__
OTU_320	0	0	0	0	0	0	0	0	2	0	0	1	0	0	2	0	0	0	0	4	0	0	1	1	2	0	0	0	64	0	19	23	12	12	45	3	0	1	0	35	0	0	1	k__Bacteria; p__Bacteroidetes; c__Bacteroidia; o__Bacteroidales; f__Porphyromonadaceae; g__Parabacteroides; s__distasonis
OTU_321	0	30	6	3	37	12	0	9	253	102	4	42	7	4	0	6	38	0	8	0	17	1	126	95	59	0	112	53	31	0	0	314	0	112	0	0	0	0	800	0	67	16	4	k__Bacteria; p__Firmicutes; c__Clostridia; o__Clostridiales; f__; g__; s__
OTU_322	4	0	18	6	2	22	7	3	29	14	14	1	9	1	1	8	20	2	38	40	29	18	40	10	0	5	4	14	17	4	0	109	7	9	2	1	21	9	6	13	40	4	18	k__Bacteria; p__Firmicutes; c__Clostridia; o__Clostridiales; f__Ruminococcaceae; g__; s__
OTU_323	0	1	0	0	11	0	0	4	26	0	2	0	0	0	0	0	2	0	5	2	16	0	5	2	0	0	2	2	0	0	0	0	0	91	0	162	0	0	0	0	237	16	0	k__Bacteria; p__Firmicutes; c__Clostridia; o__Clostridiales; f__; g__; s__
OTU_324	2	0	2	23	0	33	0	0	0	4	0	1	1	0	0	0	0	1	1	1	5	3	3	3	1	0	1	0	22	1	4	0	3	0	0	31	11	21	7	4	0	1	61	k__Bacteria; p__Firmicutes; c__Clostridia; o__Clostridiales; f__Lachnospiraceae; g__Roseburia; s__
OTU_325	70	121	162	89	10	280	156	67	130	64	190	44	87	20	67	125	39	187	124	176	129	112	86	53	20	223	201	112	277	75	0	0	0	36	0	1	0	0	1	98	0	0	0	k__Bacteria; p__Bacteroidetes; c__Bacteroidia; o__Bacteroidales; f__Prevotellaceae; g__Prevotella; s__copri
OTU_326	0	9	453	0	2	26	0	8	70	26	14	1	0	11	0	3	0	0	0	4	2	20	7	14	0	20	0	7	466	0	0	0	16	94	0	90	112	95	15	5	5	17	27	k__Bacteria; p__Firmicutes; c__Clostridia; o__Clostridiales; f__Lachnospiraceae; g__Lachnospira; s__
OTU_327	76	122	0	107	48	425	50	83	437	131	0	0	232	28	0	11	109	0	0	3	16	0	0	255	31	65	0	127	143	0	0	2	0	0	0	1	0	0	0	0	1	0	0	k__Bacteria; p__Bacteroidetes; c__Bacteroidia; o__Bacteroidales; f__[Paraprevotellaceae]; g__CF231; s__
OTU_328	8	0	1	4	0	1	1	0	2	1	1	1	0	4	83	2	1	0	1	27	9	10	0	2	27	0	3	1	0	7	0	0	0	0	0	16	0	0	1	0	0	0	0	k__Bacteria; p__Firmicutes; c__Erysipelotrichi; o__Erysipelotrichales; f__Erysipelotrichaceae; g__[Eubacterium]; s__biforme
OTU_329	2	1	38	86	14	70	20	5	0	30	1	0	24	90	0	27	18	6	136	7	78	62	58	26	66	8	53	30	139	54	1	29	98	38	51	57	93	55	133	45	52	24	25	k__Bacteria; p__Firmicutes; c__Clostridia; o__Clostridiales; f__Lachnospiraceae; g__; s__
OTU_330	0	861	0	1	141	61	0	0	65	6	699	40	0	0	0	13	1	0	1	11	5	12	150	543	0	0	37	2	0	0	0	36	0	35	0	44	0	0	0	0	782	85	0	k__Bacteria; p__Firmicutes; c__Clostridia; o__Clostridiales; f__Christensenellaceae; g__; s__
OTU_331	762	3434	3627	116	446	3965	3986	3757	1516	3463	149	153	5081	2005	1	7627	8518	8898	8312	3	566	1762	4055	3125	26	2277	1480	3452	7391	1264	1	8	0	2	3	19	0	1	2	1	3	6	18	k__Bacteria; p__Firmicutes; c__Clostridia; o__Clostridiales; f__Veillonellaceae; g__Dialister; s__
OTU_332	0	0	0	0	0	2	1	0	4	2	0	0	0	0	0	10	0	4	39	0	0	0	0	0	0	22	0	0	0	0	0	2	0	17	16	0	0	0	6	0	0	61	0	k__Bacteria; p__Firmicutes; c__Clostridia; o__Clostridiales; f__; g__; s__
OTU_333	0	0	0	0	2010	0	0	0	0	0	1	3281	10	0	0	0	0	0	0	0	0	0	0	0	0	0	0	0	0	0	0	0	0	1	1	1	0	0	0	0	0	0	0	k__Bacteria; p__Tenericutes; c__Mollicutes; o__RF39; f__; g__; s__
OTU_334	1	0	11	42	1	6	4	2	0	3	0	0	5	44	0	0	4	0	5	0	2	36	5	7	61	1	20	7	93	8	0	6	20	7	2	35	66	6	67	4	3	5	17	k__Bacteria; p__Firmicutes; c__Clostridia; o__Clostridiales; f__Lachnospiraceae; g__; s__
OTU_335	12	1	9	12	0	5	23	7	5	4	0	0	0	1	0	3	1	0	7	5	3	2	5	7	0	11	4	2	32	15	2	16	40	12	12	5	10	18	9	2	17	3	0	k__Bacteria; p__Firmicutes; c__Clostridia; o__Clostridiales; f__Lachnospiraceae; g__; s__
OTU_336	0	2	0	0	74	0	0	0	43	3	5	1	0	5	0	65	0	0	141	0	41	0	62	17	0	9	0	48	0	147	0	1	0	0	0	0	0	0	0	0	5	35	0	k__Bacteria; p__Tenericutes; c__Mollicutes; o__RF39; f__; g__; s__
OTU_337	0	0	0	0	18	1	0	0	1	5	19	3	0	1	6	0	7	0	10	97	0	1	5	1	0	0	0	0	20	0	13	36	30	0	56	38	15	55	1	10	41	50	278	k__Bacteria; p__Bacteroidetes; c__Bacteroidia; o__Bacteroidales; f__Porphyromonadaceae; g__Parabacteroides; s__distasonis
OTU_338	3	168	95	5	33	43	0	3	228	58	1	21	44	1	1	2	0	966	1	2	290	0	36	124	0	239	50	61	0	12	0	0	0	533	0	0	0	1236	238	0	354	0	1	k__Bacteria; p__Firmicutes; c__Clostridia; o__Clostridiales; f__Veillonellaceae; g__Phascolarctobacterium; s__
OTU_339	10	0	0	4	0	1	0	2	3	3	3	0	1	1	0	3	1	0	13	15	0	21	3	18	3	1	2	5	2	7	0	3	4	2	3	2	28	4	3	0	5	5	6	k__Bacteria; p__Firmicutes; c__Clostridia; o__Clostridiales; f__Ruminococcaceae; g__; s__
OTU_340	10	5	21	5	8	10	15	7	51	16	57	53	8	16	0	13	42	1	9	50	55	51	47	31	51	1	3	39	11	10	20	60	64	10	72	130	109	129	15	60	3	27	17	k__Bacteria; p__Firmicutes; c__Clostridia; o__Clostridiales; f__Lachnospiraceae; g__Blautia; s__
OTU_341	0	0	0	0	0	0	0	0	0	0	0	0	0	0	0	0	0	0	0	0	0	0	0	0	0	0	0	0	0	0	0	52	281	0	775	0	0	193	1	2	25	132	244	k__Bacteria; p__Bacteroidetes; c__Bacteroidia; o__Bacteroidales; f__Bacteroidaceae; g__Bacteroides; s__
OTU_342	0	12	16	27	12	15	28	0	3	51	0	2	1	3	44	0	8	34	8	5	1	8	15	0	4	2	2	5	23	1	0	23	3	16	8	0	0	1	8	0	0	16	33	k__Bacteria; p__Firmicutes; c__Clostridia; o__Clostridiales; f__; g__; s__
OTU_343	4	1	1	0	10	17	3	3	8	0	9	0	0	0	4	0	0	0	0	6	0	0	4	5	0	7	8	1	8	1	0	75	6	31	33	2	0	13	9	2	13	4	6	k__Bacteria; p__Firmicutes; c__Clostridia; o__Clostridiales; f__Ruminococcaceae; g__; s__
OTU_344	12	17	317	19	3	7	1652	9	4	46	8	6	27	107	145	236	11	44	1515	10	6	3	9	11	1	69	47	13	16	50	0	0	0	85	0	0	0	0	7	2	0	0	0	k__Bacteria; p__Bacteroidetes; c__Bacteroidia; o__Bacteroidales; f__Prevotellaceae; g__Prevotella; s__copri
OTU_345	6	20	46	18	4	32	55	25	10	9	21	7	43	7	7	32	26	38	29	10	17	7	18	16	3	75	65	12	17	13	0	1	0	8	0	1	0	0	22	8	0	0	0	k__Bacteria; p__Bacteroidetes; c__Bacteroidia; o__Bacteroidales; f__Prevotellaceae; g__Prevotella; s__copri
OTU_346	3	0	0	0	19	10	0	1	0	1	0	1	0	0	0	0	1	0	0	0	1	0	0	0	9	0	0	0	2	0	0	21	84	16	165	59	131	139	24	170	4	18	127	k__Bacteria; p__Firmicutes; c__Clostridia; o__Clostridiales; f__Ruminococcaceae; g__Oscillospira; s__
OTU_347	2	2	0	5	0	21	1	1	8	2	4	1	2	5	1	5	3	2	7	2	15	28	5	18	0	1	1	0	11	3	0	12	4	12	10	1	4	8	13	13	17	8	3	k__Bacteria; p__Firmicutes; c__Clostridia; o__Clostridiales; f__Ruminococcaceae; g__; s__
OTU_348	1	0	1	4	2	14	1	1	2	11	5	0	1	1	0	16	2	2	40	26	6	13	6	3	0	3	0	5	3	9	0	39	1	14	3	2	17	21	2	26	18	7	11	k__Bacteria; p__Firmicutes; c__Clostridia; o__Clostridiales; f__Ruminococcaceae; g__; s__
OTU_349	0	0	0	0	0	0	0	0	0	0	152	1	0	0	0	0	0	0	1	0	0	0	0	0	0	0	0	0	0	0	5	0	0	0	0	5	43	0	0	0	0	7	0	k__Bacteria; p__Firmicutes; c__Clostridia; o__Clostridiales; f__Ruminococcaceae; g__; s__
OTU_350	0	0	0	0	1	0	0	0	0	0	0	0	0	0	1613	0	0	0	0	0	0	0	0	0	0	0	0	0	0	0	0	0	0	0	0	0	0	0	0	1	0	0	0	k__Bacteria; p__Firmicutes; c__Clostridia; o__Clostridiales; f__Lachnospiraceae; g__Blautia; s__producta
OTU_351	67	0	1221	1046	1	11	19	12	3	106	1	13	40	7	0	1	6	15	21	54	141	51	23	61	2	0	5	4	751	139	48	6	16	4	42	113	219	2116	64	279	8	89	131	k__Bacteria; p__Firmicutes; c__Clostridia; o__Clostridiales; f__Lachnospiraceae; g__Roseburia; s__
OTU_352	115	12	99	2	2	114	19	322	48	84	0	26	58	4	0	407	0	148	0	0	110	50	0	71	0	56	163	112	0	359	0	2	0	0	0	0	0	0	0	0	710	0	0	k__Bacteria; p__Firmicutes; c__Clostridia; o__Clostridiales; f__Veillonellaceae; g__Mitsuokella; s__
OTU_353	0	0	0	0	0	0	0	0	7	7	7	2	0	0	0	0	0	0	0	0	0	0	3	0	0	0	0	12	0	0	0	388	0	5	0	3	0	36	0	0	91	51	0	k__Bacteria; p__Firmicutes; c__Clostridia; o__Clostridiales; f__; g__; s__
OTU_354	0	4	0	0	0	0	0	2	26	0	0	155	0	0	0	1	4	0	0	0	1	11	7	19	1	0	0	1	0	0	0	0	0	0	0	5	0	0	0	0	10	0	0	k__Bacteria; p__Firmicutes; c__Clostridia; o__Clostridiales; f__; g__; s__
OTU_355	14	0	1	0	0	0	0	0	0	0	0	0	0	0	0	0	0	0	0	24	0	0	1	0	3	0	0	0	0	0	0	18	0	3	75	9	5	62	0	5	13	7	0	k__Bacteria; p__Actinobacteria; c__Actinobacteria; o__Bifidobacteriales; f__Bifidobacteriaceae; g__Bifidobacterium; s__
OTU_356	1	8	48	31	15	12	2	2	4	2	0	17	2	3	0	0	0	0	10	0	91	16	26	101	3	0	0	2	109	8	0	0	0	4	0	0	0	0	0	0	13	190	0	k__Bacteria; p__Firmicutes; c__Clostridia; o__Clostridiales; f__Ruminococcaceae; g__; s__
OTU_357	0	0	5	37	0	8	7	7	0	3	0	0	2	7	0	2	3	0	3	0	1	12	2	5	3	0	1	11	45	16	0	2	34	6	23	3	18	23	42	1	9	10	6	k__Bacteria; p__Firmicutes; c__Clostridia; o__Clostridiales; f__Lachnospiraceae; g__; s__
OTU_358	0	18	532	143	13	0	21	139	56	454	0	162	161	30	74	381	912	91	0	2	156	829	0	91	0	107	78	129	0	417	0	0	0	0	0	0	0	0	0	0	0	1	0	k__Bacteria; p__Bacteroidetes; c__Bacteroidia; o__Bacteroidales; f__; g__; s__
OTU_359	1030	56	2230	609	320	2121	927	1173	534	3819	1285	86	891	161	525	2632	1654	460	4013	12335	1871	1274	2300	1634	378	387	912	742	794	606	0	4708	1151	927	1255	93	3862	4230	520	3540	2216	1993	2815	k__Bacteria; p__Firmicutes; c__Clostridia; o__Clostridiales; f__Ruminococcaceae; g__Faecalibacterium; s__prausnitzii
OTU_360	0	2065	0	0	299	0	0	74	17	125	0	0	0	69	0	18	0	0	133	0	0	0	0	3	0	0	0	180	0	0	0	2	0	229	0	0	0	0	0	0	122	1	0	k__Bacteria; p__Firmicutes; c__Clostridia; o__Clostridiales; f__Ruminococcaceae; g__; s__
OTU_361	0	0	0	0	2	0	0	0	0	0	122	0	0	0	0	0	0	0	0	0	0	0	1	0	0	0	0	0	0	0	6	6	21	3	40	13	8	4	6	2	7	1	10	k__Bacteria; p__Firmicutes; c__Clostridia; o__Clostridiales; f__Ruminococcaceae; g__Oscillospira; s__
OTU_362	0	0	0	10	0	5	0	0	82	2	4	3	3	3	0	1	0	0	0	1	15	3	6	6	15	0	5	0	3	0	2	11	6	2	0	9	4	0	0	0	2	1	2	k__Bacteria; p__Firmicutes; c__Clostridia; o__Clostridiales; f__Ruminococcaceae; g__; s__
OTU_363	0	2	0	0	1	0	0	0	3	0	0	0	0	0	0	0	0	0	0	0	23	0	0	1	0	0	0	0	0	0	0	12	0	0	0	10	0	0	1	231	0	1	0	k__Bacteria; p__Firmicutes; c__Clostridia; o__Clostridiales; f__Ruminococcaceae; g__; s__
OTU_364	50	187	63	47	96	86	51	47	144	168	21	12	68	108	0	48	15	25	73	6	52	9	146	126	27	45	70	164	86	14	0	249	71	165	71	582	58	368	881	4	2	59	35	k__Bacteria; p__Firmicutes; c__Clostridia; o__Clostridiales; f__Ruminococcaceae; g__Oscillospira; s__
OTU_365	177	0	1	1	1	2	33	9	1	0	7	0	0	0	2	0	1	6	0	0	0	0	0	0	1	0	0	0	5	0	0	0	0	0	0	36	0	0	0	0	4	0	4	k__Bacteria; p__Proteobacteria; c__Gammaproteobacteria; o__Enterobacteriales; f__Enterobacteriaceae; g__; s__
OTU_366	0	0	0	0	0	0	0	0	14	0	0	1620	0	7	0	0	0	0	0	0	0	0	0	0	0	0	0	0	0	0	0	0	0	1	0	0	0	0	1	0	0	0	0	k__Bacteria; p__Tenericutes; c__Mollicutes; o__RF39; f__; g__; s__
OTU_367	3	15	72	485	8	77	61	229	1	126	0	0	171	146	0	1460	4	310	157	0	238	0	104	34	14	0	12	118	0	84	0	15	0	0	0	1	0	0	0	250	20	0	2	k__Bacteria; p__Firmicutes; c__Clostridia; o__Clostridiales; f__Clostridiaceae; g__Clostridium; s__
OTU_368	2	109	10	0	14	19	5	16	85	29	224	27	13	113	0	28	28	0	22	0	14	14	120	54	38	0	16	114	21	1	0	27	0	32	0	6	0	0	11	0	7	2	0	k__Bacteria; p__Firmicutes; c__Clostridia; o__Clostridiales; f__Ruminococcaceae; g__Oscillospira; s__
OTU_369	0	0	0	0	0	0	0	0	0	0	0	0	0	0	0	0	0	0	0	0	0	0	3	0	0	0	0	0	0	0	54	1	0	0	68	0	2	2	0	1	449	0	21	k__Bacteria; p__Bacteroidetes; c__Bacteroidia; o__Bacteroidales; f__Porphyromonadaceae; g__Parabacteroides; s__
OTU_370	104	486	168	540	2	28	130	71	961	0	4	4451	1155	49	0	1051	428	0	1118	0	154	0	0	78	0	0	437	1107	1	564	0	0	0	122	0	0	0	0	0	0	89	353	0	k__Bacteria; p__Bacteroidetes; c__Bacteroidia; o__Bacteroidales; f__[Paraprevotellaceae]; g__; s__
OTU_371	0	1	0	0	2	0	1	1	0	0	0	0	1	17	0	1	3	0	0	10	16	39	2	8	13	0	2	2	0	5	3	11	4	0	2	44	18	1	0	49	6	4	1	k__Bacteria; p__Firmicutes; c__Clostridia; o__Clostridiales; f__Lachnospiraceae; g__Coprococcus; s__
OTU_372	1	5	7	0	5	9	1	1	5	1	3	0	0	7	0	18	7	0	2	0	3	6	16	19	20	0	2	9	10	3	0	7	0	23	0	3	0	4	3	0	9	2	3	k__Bacteria; p__Firmicutes; c__Clostridia; o__Clostridiales; f__Ruminococcaceae; g__; s__
OTU_373	0	0	0	0	8	22	0	0	187	5	0	2	0	7	0	0	0	0	0	0	28	0	1	0	0	0	0	0	0	0	0	0	0	0	0	7	0	0	0	0	0	0	0	k__Bacteria; p__Firmicutes; c__Clostridia; o__Clostridiales; f__Ruminococcaceae; g__; s__
OTU_374	30	1	0	13	1	10	0	3	47	28	18	5	0	6	0	6	3	8	17	0	78	82	17	12	40	0	1	3	10	11	9	30	5	4	0	24	7	0	7	1	5	4	0	k__Bacteria; p__Firmicutes; c__Clostridia; o__Clostridiales; f__Ruminococcaceae; g__Ruminococcus; s__
OTU_375	0	7	3	18	24	38	0	6	20	4	11	2	0	33	0	31	3	0	12	0	41	94	60	58	9	0	11	52	5	0	0	28	2	37	0	5	14	3	34	5	21	20	17	k__Bacteria; p__Firmicutes; c__Clostridia; o__Clostridiales; f__; g__; s__
OTU_376	0	61	0	0	9	4	0	3	33	10	1	3	0	1	0	8	0	0	0	0	4	0	17	41	0	0	4	15	0	0	0	63	0	82	0	0	0	0	0	0	78	7	0	k__Bacteria; p__Firmicutes; c__Clostridia; o__Clostridiales; f__Ruminococcaceae; g__Oscillospira; s__
OTU_377	0	0	0	0	0	0	0	0	0	0	0	0	0	0	0	0	0	0	0	0	0	0	0	0	0	0	0	0	0	0	0	0	2	0	0	0	449	2	3	0	7	0	0	k__Bacteria; p__Bacteroidetes; c__Bacteroidia; o__Bacteroidales; f__Rikenellaceae; g__; s__
OTU_378	0	0	0	1	6	0	0	5	7	0	0	3	43	0	0	14	0	0	2	0	0	9	13	0	0	0	0	31	0	0	0	0	0	12	0	6	0	0	0	0	26	16	0	k__Bacteria; p__Firmicutes; c__Clostridia; o__Clostridiales; f__Ruminococcaceae; g__; s__
OTU_379	1	2	1	1	1	3	0	6	16	2	2	6	1	0	0	2	10	9	1	0	8	11	5	2	1	2	0	1	0	0	0	29	0	8	0	7	2	11	2	0	14	76	2	k__Bacteria; p__Firmicutes; c__Clostridia; o__Clostridiales; f__Ruminococcaceae; g__; s__
OTU_380	0	0	1	0	1	2	5	0	3	0	5	0	2	1	20	0	1	1	3	8	4	4	8	3	12	0	3	7	2	7	0	3	11	4	4	22	21	4	3	12	1	3	3	k__Bacteria; p__Firmicutes; c__Clostridia; o__Clostridiales; f__Lachnospiraceae; g__; s__
OTU_381	7	0	13	1	2	12	4	8	5	24	7	0	3	4	10	23	12	7	19	63	10	7	16	6	2	1	5	0	2	2	0	17	7	7	3	1	18	30	2	21	13	11	9	k__Bacteria; p__Firmicutes; c__Clostridia; o__Clostridiales; f__Ruminococcaceae; g__; s__
OTU_382	1	25	2	7	2	12	8	10	0	196	1	17	3	15	0	32	2	3	9	32	0	33	46	26	0	1	12	20	0	4	0	6112	0	355	0	902	0	0	160	0	822	1890	0	k__Bacteria; p__Firmicutes; c__Clostridia; o__Clostridiales; f__; g__; s__
OTU_383	0	0	0	25	0	36	1	0	8	0	6	1	2	3	0	5	1	3	26	0	12	81	2	40	0	4	1	1	26	2	0	9	6	45	4	7	4	4	24	39	12	4	4	k__Bacteria; p__Firmicutes; c__Clostridia; o__Clostridiales; f__Ruminococcaceae; g__; s__
OTU_384	0	48	0	0	65	53	0	0	3	10	1	407	0	231	0	0	1	0	0	0	384	0	394	436	1	0	31	8	0	73	0	1	1	4	0	0	0	0	0	0	0	0	0	k__Bacteria; p__Firmicutes; c__Clostridia; o__Clostridiales; f__Ruminococcaceae; g__; s__
OTU_385	25	3	63	3	4	0	1229	1	0	0	0	0	21	0	0	43	1	0	0	0	0	252	0	0	0	0	0	0	0	4	0	0	0	0	0	0	0	0	0	0	0	0	0	k__Bacteria; p__Firmicutes; c__Clostridia; o__Clostridiales; f__Veillonellaceae; g__; s__
OTU_386	0	0	0	0	0	0	0	0	0	0	2	0	0	0	0	0	0	0	0	26	0	0	2	0	0	0	0	0	0	0	141	5	3	0	5	3	1	8	1	0	0	0	6	k__Bacteria; p__Bacteroidetes; c__Bacteroidia; o__Bacteroidales; f__Bacteroidaceae; g__Bacteroides; s__
OTU_387	0	0	17	17	0	1	6	3	0	0	0	1	27	0	24	0	19	0	0	13	0	51	0	3	0	0	0	1	1	16	0	0	0	0	1	0	4	2	0	3	0	18	6	k__Bacteria; p__Firmicutes; c__Clostridia; o__Clostridiales; f__Veillonellaceae; g__Veillonella; s__dispar
OTU_388	0	73	25	0	0	0	0	0	0	0	0	0	0	14	0	3	0	0	0	0	0	0	0	128	0	0	0	0	0	0	0	0	0	0	0	0	0	0	0	0	0	0	0	k__Bacteria; p__Bacteroidetes; c__Bacteroidia; o__Bacteroidales; f__RF16; g__; s__
OTU_389	1	0	0	40	0	0	0	1	0	1	0	0	0	0	0	0	0	3	5	0	0	0	7	0	24	0	11	2	115	1	0	3	0	25	0	0	0	0	0	10	2	0	5	k__Bacteria; p__Firmicutes; c__Clostridia; o__Clostridiales; f__Ruminococcaceae; g__; s__
OTU_390	0	0	5	36	1	4	4	1	0	6	0	0	9	2	0	2	3	0	7	3	2	9	6	6	11	0	14	4	43	7	0	0	9	1	7	4	4	8	7	0	3	6	2	k__Bacteria; p__Firmicutes; c__Clostridia; o__Clostridiales; f__; g__; s__
OTU_391	0	0	0	0	0	0	0	0	400	0	0	0	0	0	0	0	0	0	0	0	0	0	0	0	0	0	0	0	0	0	0	1	0	6	0	4	0	0	0	0	0	0	0	k__Bacteria; p__Firmicutes; c__Clostridia; o__Clostridiales; f__; g__; s__
OTU_392	0	0	0	0	0	2	1	0	7	1	0	0	0	0	0	1	0	0	0	0	0	0	1	0	0	0	0	0	0	0	4	68	7	1	0	49	2	28	13	11	13	2	3	k__Bacteria; p__Firmicutes; c__Clostridia; o__Clostridiales; f__Lachnospiraceae; g__Anaerostipes; s__
OTU_393	0	0	0	0	0	1	0	0	0	0	2	0	0	0	43	3	0	0	0	0	0	0	57	0	0	0	0	3	24	0	0	6	0	0	0	66	221	3	34	5	1	179	48	k__Bacteria; p__Bacteroidetes; c__Bacteroidia; o__Bacteroidales; f__[Odoribacteraceae]; g__Butyricimonas; s__
OTU_394	0	0	1	4	1	0	3	0	0	1	0	0	0	3	0	0	1	0	0	1	4	3	1	1	7	0	0	1	52	1	0	3	3	0	4	11	72	30	9	1	94	11	0	k__Bacteria; p__Firmicutes; c__Clostridia; o__Clostridiales; f__Lachnospiraceae; g__Dorea; s__
OTU_395	0	0	4	72	0	0	0	0	0	0	0	0	1	0	1	0	1	0	0	1	0	38	0	0	0	0	0	9	10	86	0	0	0	0	0	0	0	0	0	0	0	1	0	k__Bacteria; p__Proteobacteria; c__Gammaproteobacteria; o__Pasteurellales; f__Pasteurellaceae; g__Haemophilus; s__parainfluenzae
OTU_396	10	2	6	3	1	1177	62	0	12	27	72	41	7	2	0	47	200	7	1938	32	1627	18	459	24	7	6	45	4	110	1	29	2	3	3	1	368	5	14	3	63	8	35	39	k__Bacteria; p__Firmicutes; c__Clostridia; o__Clostridiales; f__Lachnospiraceae; g__; s__
OTU_397	0	8	0	0	0	0	0	0	0	220	0	0	0	0	0	3	0	0	0	0	1	0	0	0	0	0	0	203	0	0	0	0	0	0	0	0	0	0	0	0	0	0	0	k__Bacteria; p__Proteobacteria; c__Alphaproteobacteria; o__RF32; f__; g__; s__
OTU_398	0	0	0	0	0	0	0	0	457	0	0	0	0	0	0	0	0	0	0	0	0	0	0	0	0	0	0	0	0	0	0	0	0	0	0	0	0	0	0	0	0	0	0	k__Bacteria; p__Firmicutes; c__Clostridia; o__Clostridiales; f__Ruminococcaceae; g__Ruminococcus; s__
OTU_399	10	1	0	0	1	0	0	3	1	0	0	1	1	35	2	3	2	0	0	0	33	49	4	5	52	0	5	0	1	8	3	9	4	2	1	14	0	5	9	2	1	7	2	k__Bacteria; p__Firmicutes; c__Clostridia; o__Clostridiales; f__Lachnospiraceae; g__[Ruminococcus]; s__gnavus
OTU_400	0	79	0	11	70	22	0	27	7	35	67	141	0	47	0	25	0	0	31	1	28	0	58	147	0	0	9	1	0	10	0	0	0	0	0	0	0	0	0	0	191	0	0	k__Bacteria; p__Firmicutes; c__Clostridia; o__Clostridiales; f__Ruminococcaceae; g__; s__
OTU_401	0	12	0	0	1	0	0	0	0	0	255	0	4	30	0	0	0	12	0	0	66	0	1	1	0	0	0	0	0	0	0	0	0	0	0	0	0	0	0	0	0	0	0	k__Bacteria; p__Cyanobacteria; c__4C0d-2; o__YS2; f__; g__; s__
OTU_402	0	0	4	7	0	0	2	0	0	0	0	0	1	0	0	0	0	0	0	0	0	0	2	0	0	1	0	1	0	0	12	13	10	8	137	14	3	0	2	2	1	12	2	k__Bacteria; p__Firmicutes; c__Clostridia; o__Clostridiales; f__Lachnospiraceae; g__Lachnospira; s__
OTU_403	0	0	0	0	0	0	0	0	0	0	0	0	0	0	10	0	0	0	1	0	0	0	0	0	0	0	0	0	10	0	0	83	0	18	0	16	37	0	9	15	6	57	89	k__Bacteria; p__Bacteroidetes; c__Bacteroidia; o__Bacteroidales; f__[Odoribacteraceae]; g__Butyricimonas; s__
OTU_405	0	0	0	0	0	0	0	0	0	0	0	0	0	0	0	1	0	0	0	188	2	0	1	0	1	0	0	0	2	0	506	27	0	0	1	1097	977	0	1	4326	0	0	134	k__Bacteria; p__Firmicutes; c__Clostridia; o__Clostridiales; f__Veillonellaceae; g__Phascolarctobacterium; s__
OTU_406	2	47	2	2	364	8	12	10	52	10	2	3	5	120	0	22	15	0	18	0	41	16	173	258	0	0	11	179	3	1	0	36	0	44	0	2	0	0	62	0	211	38	1	k__Bacteria; p__Firmicutes; c__Clostridia; o__Clostridiales; f__Ruminococcaceae; g__; s__
OTU_407	0	0	0	3	3	819	2	14	486	0	0	0	0	0	0	0	0	0	1	0	0	0	0	0	1	0	0	13	5	75	0	0	0	0	0	0	0	0	0	0	0	1	0	k__Bacteria; p__Fusobacteria; c__Fusobacteriia; o__Fusobacteriales; f__Fusobacteriaceae; g__Cetobacterium; s__somerae
OTU_408	4	0	51	127	13	33	37	16	5	52	1	2	59	152	0	34	42	1	87	6	30	130	73	74	213	3	70	36	132	66	0	20	104	48	46	84	62	81	83	25	78	48	25	k__Bacteria; p__Firmicutes; c__Clostridia; o__Clostridiales; f__Lachnospiraceae; g__; s__
OTU_409	0	0	2	6	0	7	1	0	1	3	4	1	2	1	0	4	1	2	12	14	4	21	0	8	2	1	1	2	7	5	0	9	1	10	12	0	4	2	2	12	10	2	2	k__Bacteria; p__Firmicutes; c__Clostridia; o__Clostridiales; f__Ruminococcaceae; g__; s__
OTU_410	0	0	0	0	0	0	0	0	5	0	39	0	0	0	0	0	0	0	0	1	0	0	1	0	0	0	2	0	1	0	6	0	0	0	33	0	3	2	0	2	19	0	95	k__Bacteria; p__Bacteroidetes; c__Bacteroidia; o__Bacteroidales; f__Porphyromonadaceae; g__Parabacteroides; s__
OTU_411	1	1	21	5	2	7	24	4	6	4	9	2	16	2	3	12	3	22	10	7	8	2	4	1	1	16	27	4	6	6	0	0	0	2	0	0	0	0	6	1	0	0	0	k__Bacteria; p__Bacteroidetes; c__Bacteroidia; o__Bacteroidales; f__Prevotellaceae; g__Prevotella; s__copri
OTU_412	321	128	10	61	395	568	6	704	738	409	253	302	48	1319	0	1068	195	0	227	15	223	549	581	1784	532	3	515	1731	28	59	0	99	0	556	0	681	0	0	164	0	94	144	0	k__Bacteria; p__Firmicutes; c__Clostridia; o__Clostridiales; f__Ruminococcaceae; g__; s__
OTU_413	161	63	435	2667	83	0	0	0	0	1	0	0	180	140	0	217	0	0	1602	0	2	324	1224	36	353	2280	1	570	1	626	0	0	0	0	0	0	0	0	2	0	0	0	0	k__Bacteria; p__Bacteroidetes; c__Bacteroidia; o__Bacteroidales; f__Prevotellaceae; g__Prevotella; s__
OTU_414	30	0	1	0	3	9	2	0	0	3	25	1	0	66	50	3	0	0	87	451	6	48	1193	0	0	1	0	5	381	12	1	461	0	57	2	473	1013	720	461	285	8	64	125	k__Bacteria; p__Bacteroidetes; c__Bacteroidia; o__Bacteroidales; f__Porphyromonadaceae; g__Parabacteroides; s__
OTU_415	0	0	0	14	3	12	10	14	5	308	1	5	11	3	0	29	0	0	33	1	8	0	37	153	0	1	1	11	0	16	0	2	25	1	18	2	722	685	4	918	4	0	0	k__Bacteria; p__Firmicutes; c__Clostridia; o__Clostridiales; f__Ruminococcaceae; g__Ruminococcus; s__
OTU_416	1	69	69	377	6	74	23	40	17	402	77	1	0	124	0	250	0	55	92	0	57	698	56	0	0	347	158	33	0	465	0	497	0	66	0	0	0	1	2	0	95	6	0	k__Bacteria; p__Firmicutes; c__Clostridia; o__Clostridiales; f__; g__; s__
OTU_417	7	0	0	1	7	27	0	13	19	4	2	1	1	16	0	26	2	0	7	0	3	11	10	1	3	2	12	18	0	1	0	2	0	2	0	2	0	0	0	0	0	0	0	k__Bacteria; p__Firmicutes; c__Clostridia; o__Clostridiales; f__Ruminococcaceae; g__; s__
OTU_418	0	0	0	0	0	0	0	0	0	0	0	0	0	0	0	0	0	0	0	0	0	0	0	0	0	0	0	0	0	0	0	184	0	0	0	0	0	0	0	0	0	0	0	k__Bacteria; p__Firmicutes; c__Clostridia; o__Clostridiales; f__Christensenellaceae; g__; s__
OTU_419	54	419	64	34	2652	52	45	51	540	307	3	115	56	1141	0	156	88	0	132	6	327	72	926	2055	2	10	118	1142	8	17	0	306	0	373	0	7	0	0	233	0	1420	289	5	k__Bacteria; p__Firmicutes; c__Clostridia; o__Clostridiales; f__Ruminococcaceae; g__; s__
OTU_420	0	0	0	0	0	0	0	3	0	0	0	12	0	115	0	24	0	0	2	0	0	453	0	22	248	74	3	1	0	598	0	0	1	0	0	17	0	0	0	0	0	14	0	k__Bacteria; p__Firmicutes; c__Clostridia; o__Clostridiales; f__Ruminococcaceae; g__Ruminococcus; s__
OTU_421	0	0	0	0	0	0	0	3	0	0	0	0	1	0	0	0	0	0	0	0	5	0	0	0	20	1	0	0	58	0	0	3	18	0	4	5	19	18	15	2	3	11	20	k__Bacteria; p__Firmicutes; c__Clostridia; o__Clostridiales; f__Ruminococcaceae; g__; s__
OTU_422	0	0	1	0	27	4	0	1	16	2	54	3	0	20	0	5	8	0	1	0	4	7	20	10	3	0	3	4	2	0	0	2	0	15	0	0	0	0	10	0	5	17	0	k__Bacteria; p__Firmicutes; c__Clostridia; o__Clostridiales; f__; g__; s__
OTU_423	10	27	64	112	2	26	189	30	5	21	0	2	13	3	2	13	188	5	18	0	4	2	27	7	0	116	80	80	76	40	0	0	0	2	0	0	0	0	0	0	0	0	98	k__Bacteria; p__Bacteroidetes; c__Bacteroidia; o__Bacteroidales; f__Prevotellaceae; g__Prevotella; s__copri
OTU_424	0	0	3	8	0	2	0	0	3	0	3	0	0	2	0	0	0	0	0	1	0	0	0	2	1	5	2	1	1	0	0	78	8	5	177	1	7	0	25	0	17	13	0	k__Bacteria; p__Firmicutes; c__Clostridia; o__Clostridiales; f__Lachnospiraceae; g__; s__
OTU_425	0	0	1	0	0	1	0	0	1	0	0	0	1	0	0	0	0	0	0	0	0	0	0	0	0	0	1	1	0	0	14	1	1	2	14	4	271	0	0	10	1	0	2	k__Bacteria; p__Firmicutes; c__Clostridia; o__Clostridiales; f__Ruminococcaceae; g__Oscillospira; s__
OTU_426	0	27	0	0	39	0	0	0	98	0	23	72	0	42	0	0	0	0	457	0	240	0	14	0	0	29	0	73	0	0	0	12	0	3	0	7	0	0	0	523	65	70	0	k__Bacteria; p__Firmicutes; c__Clostridia; o__Clostridiales; f__; g__; s__
OTU_427	0	4	0	13	5	1	4	0	11	8	5	5	0	27	0	2	0	0	8	12	55	4	38	22	26	0	11	4	8	3	1	38	27	16	0	70	41	19	11	0	14	17	0	k__Bacteria; p__Firmicutes; c__Clostridia; o__Clostridiales; f__Lachnospiraceae; g__Coprococcus; s__
OTU_428	10	2	0	0	5	5	0	0	18	0	0	0	0	0	27	0	0	0	2	0	0	0	0	0	0	0	1	0	0	0	0	0	441	1	24	40	27	0	26	26	5	37	69	k__Bacteria; p__Bacteroidetes; c__Bacteroidia; o__Bacteroidales; f__Bacteroidaceae; g__Bacteroides; s__
OTU_429	0	3	0	0	0	2	0	0	6	1	0	6	0	9	0	6	0	0	7	0	2	6	13	14	3	0	1	1	1	0	0	8	0	1	0	88	0	0	1	0	1	7	0	k__Bacteria; p__Firmicutes; c__Clostridia; o__Clostridiales; f__Ruminococcaceae; g__; s__
OTU_430	0	0	0	0	0	0	0	0	87	0	3	1048	0	1	2	0	2	1	0	0	3	0	2	0	2	1	1	2	1	0	0	1	1	1	0	3	0	0	0	0	0	1	1	k__Bacteria; p__Firmicutes; c__Clostridia; o__Clostridiales; f__; g__; s__
OTU_431	10	0	0	162	0	2	2	1	0	5	2	0	0	0	0	0	0	1	32	0	0	0	7	2	65	2	41	12	227	22	0	6	0	16	0	0	1	0	1	46	3	0	14	k__Bacteria; p__Firmicutes; c__Clostridia; o__Clostridiales; f__Ruminococcaceae; g__; s__
OTU_432	0	0	0	0	0	0	0	0	1	0	0	0	0	0	0	0	0	0	1	0	0	0	0	0	0	0	0	0	0	0	526	45	126	1	407	8	34	206	12	1	11	67	211	k__Bacteria; p__Bacteroidetes; c__Bacteroidia; o__Bacteroidales; f__Bacteroidaceae; g__Bacteroides; s__
OTU_433	11	10	120	153	3	156	274	239	5	0	2	2	65	3	9	23	14	245	8	0	15	28	18	20	4	395	170	271	50	78	0	0	0	33	0	0	0	0	0	0	0	0	0	k__Bacteria; p__Bacteroidetes; c__Bacteroidia; o__Bacteroidales; f__[Paraprevotellaceae]; g__[Prevotella]; s__
OTU_434	0	10	14	17	44	89	12	25	138	0	0	9	3	4	0	34	23	0	0	0	12	13	0	14	0	11	0	48	0	19	0	0	0	0	0	0	0	0	0	0	30	0	0	k__Bacteria; p__Bacteroidetes; c__Bacteroidia; o__Bacteroidales; f__Prevotellaceae; g__Prevotella; s__stercorea
OTU_435	81	65	2910	2459	68	2430	5062	1963	243	2	61	162	1107	69	983	223	131	3403	577	0	95	2259	2118	348	325	8015	3587	2138	4087	6457	2	3	1	817	0	4	1	2	1	0	3	1	0	k__Bacteria; p__Bacteroidetes; c__Bacteroidia; o__Bacteroidales; f__[Paraprevotellaceae]; g__[Prevotella]; s__
OTU_436	0	0	0	0	0	1	0	0	0	1	0	0	0	0	0	0	0	0	0	16	0	0	0	0	0	0	0	0	0	0	499	0	0	2	76	6	126	12	179	11	51	15	5	k__Bacteria; p__Bacteroidetes; c__Bacteroidia; o__Bacteroidales; f__Bacteroidaceae; g__Bacteroides; s__
OTU_437	6	7	15	48	16	47	50	3	338	164	116	27	65	7	0	3	69	0	0	0	46	0	1	9	1	1	363	155	68	54	0	0	0	0	0	0	1	0	0	0	0	0	4	k__Bacteria; p__Bacteroidetes; c__Bacteroidia; o__Bacteroidales; f__Prevotellaceae; g__Prevotella; s__stercorea
OTU_438	13	1	4	0	17	13	0	0	1	3	606	1	1	6	186	2	1	10	61	610	2	30	53	2	2	2	17	6	34	3	12194	1259	5683	531	7846	2011	7979	1334	5216	3846	479	1416	1247	k__Bacteria; p__Bacteroidetes; c__Bacteroidia; o__Bacteroidales; f__Bacteroidaceae; g__Bacteroides; s__uniformis
OTU_439	1	0	0	0	0	1	0	0	1	0	51	0	0	0	20	0	0	0	6	112	0	0	23	2	4	0	10	0	0	0	162	126	51	13	80	20	27	30	39	31	49	67	172	k__Bacteria; p__Bacteroidetes; c__Bacteroidia; o__Bacteroidales; f__Bacteroidaceae; g__Bacteroides; s__
OTU_440	77	14	2	4	12	10	2	10	22	2	2	8	1	24	0	16	6	0	12	0	31	8	59	8	1	0	3	28	5	3	0	5	3	7	3	2	1	0	14	0	9	0	4	k__Bacteria; p__Firmicutes; c__Clostridia; o__Clostridiales; f__Ruminococcaceae; g__; s__
OTU_441	0	0	0	0	4	0	0	0	0	0	4	0	0	0	3	0	4	0	2	10	0	0	2	1	0	0	1	0	2	0	6	8	7	0	17	11	0	14	1	1	13	20	91	k__Bacteria; p__Bacteroidetes; c__Bacteroidia; o__Bacteroidales; f__Porphyromonadaceae; g__Parabacteroides; s__distasonis
OTU_442	3	0	0	0	0	353	0	0	2	0	7	0	0	1	0	0	0	0	74	0	1	1	1	5	6	0	0	0	0	0	0	0	0	0	0	0	0	3	1	0	34	0	0	k__Bacteria; p__Firmicutes; c__Clostridia; o__Clostridiales; f__Ruminococcaceae; g__; s__
OTU_443	0	1	0	1	0	5	0	1	0	3	3	110	1	7	0	5	4	0	9	0	2	1	6	12	0	0	17	1	9	1	0	9	0	50	0	0	0	0	0	0	1	3	0	k__Bacteria; p__Firmicutes; c__Clostridia; o__Clostridiales; f__Ruminococcaceae; g__; s__
OTU_444	0	4	34	0	14	624	0	1	931	149	6	3	21	2	0	0	0	9	18	0	30	0	229	21	7	1	54	1	1	0	0	32	0	154	0	0	0	0	7	0	63	2	0	k__Bacteria; p__Firmicutes; c__Clostridia; o__Clostridiales; f__Lachnospiraceae; g__; s__
OTU_445	87	190	650	649	437	466	133	0	923	1325	0	18	355	0	0	474	19	305	0	0	0	0	0	134	1	86	182	272	0	326	0	0	0	0	0	0	0	0	1	0	1	1	0	k__Bacteria; p__Firmicutes; c__Clostridia; o__Clostridiales; f__Lachnospiraceae; g__; s__
OTU_446	1	0	0	0	13	0	0	0	0	0	3	0	0	0	0	0	0	1	3	4	0	0	11	0	9	0	0	0	1	1	6113	507	203	18	38	158	138	223	421	17	18	62	420	k__Bacteria; p__Bacteroidetes; c__Bacteroidia; o__Bacteroidales; f__Bacteroidaceae; g__Bacteroides; s__
OTU_447	0	0	0	0	0	0	0	0	0	0	1	0	0	0	0	0	0	0	1	0	0	0	0	0	0	0	0	0	0	0	2	6	26	0	1	11	88	0	7	15	169	0	5	k__Bacteria; p__Bacteroidetes; c__Bacteroidia; o__Bacteroidales; f__Bacteroidaceae; g__Bacteroides; s__
OTU_448	63	8	6	18	27	19	10	7	33	11	72	2	5	2	0	28	10	73	53	12	30	69	19	93	62	0	22	32	18	60	0	5	13	28	7	268	105	41	13	0	22	39	26	k__Bacteria; p__Firmicutes; c__Clostridia; o__Clostridiales; f__Ruminococcaceae; g__; s__
OTU_449	33	0	2	0	0	1	0	5	0	0	1	1	0	1	67	0	3	3	4	17	4	1	1	10	2	1	16	1	40	1	55	3	44	1	29	2	126	29	4	76	2	3	70	k__Bacteria; p__Firmicutes; c__Clostridia; o__Clostridiales; f__Ruminococcaceae; g__Oscillospira; s__
OTU_450	0	0	0	0	0	0	0	0	0	0	1	0	0	0	0	0	0	0	0	0	0	0	0	0	0	0	0	0	0	0	0	957	0	44	0	0	0	0	0	0	0	20	0	k__Bacteria; p__Firmicutes; c__Clostridia; o__Clostridiales; f__; g__; s__
OTU_451	0	0	0	0	0	0	0	0	34	0	552	0	0	0	0	0	6	0	0	0	0	0	0	0	0	0	0	0	0	0	0	29	0	0	0	0	0	0	15	0	168	1	0	k__Bacteria; p__Firmicutes; c__Clostridia; o__Clostridiales; f__Christensenellaceae; g__; s__
OTU_452	1	5	8	0	2	16	10	15	3	9	1	1	21	2	0	22	37	24	22	0	2	2	7	13	0	8	1	6	20	1	0	1	0	0	2	4	0	0	0	0	0	6	9	k__Bacteria; p__Firmicutes; c__Clostridia; o__Clostridiales; f__Veillonellaceae; g__Dialister; s__
OTU_453	0	12	0	0	1	1	0	0	12	2	0	2	1	0	0	0	0	19	0	0	17	0	1	6	0	8	4	1	0	0	0	0	0	37	0	0	0	48	10	0	24	0	0	k__Bacteria; p__Firmicutes; c__Clostridia; o__Clostridiales; f__Veillonellaceae; g__Phascolarctobacterium; s__
OTU_454	230	13	13	41	5	3	5	32	29	23	30	8	7	41	18	22	55	345	6	239	58	29	62	10	148	4	6	47	20	19	0	18	88	26	46	135	130	38	59	50	5	43	57	k__Bacteria; p__Firmicutes; c__Clostridia; o__Clostridiales; f__Ruminococcaceae; g__; s__
OTU_455	0	60	0	20	0	0	0	10	5	329	1	191	0	2	0	108	0	0	0	0	0	0	0	0	0	0	0	1	0	0	0	0	0	0	0	0	0	0	0	0	0	0	0	k__Bacteria; p__Spirochaetes; c__Spirochaetes; o__Spirochaetales; f__Spirochaetaceae; g__Treponema; s__
OTU_456	24	5	0	0	10	0	0	4	396	2	0	84	1	2	1	9	6	0	0	0	27	0	8	0	0	0	0	17	0	0	0	0	0	0	0	0	0	0	1	0	1	0	0	k__Bacteria; p__Firmicutes; c__Clostridia; o__Clostridiales; f__Ruminococcaceae; g__; s__
OTU_457	0	0	0	0	1	0	0	0	0	0	97	0	0	0	0	0	0	0	0	0	0	0	0	0	0	0	0	0	0	0	0	44	0	0	0	23	0	0	20	0	216	3	0	k__Bacteria; p__Firmicutes; c__Clostridia; o__Clostridiales; f__; g__; s__
OTU_458	0	0	0	0	3	0	0	0	3	0	7	1	0	0	4	0	2	0	0	21	0	0	11	0	1	0	0	0	0	0	14	12	6	15	30	47	0	8	10	7	6	13	53	k__Bacteria; p__Bacteroidetes; c__Bacteroidia; o__Bacteroidales; f__Porphyromonadaceae; g__Parabacteroides; s__distasonis
OTU_459	0	0	0	0	0	0	0	0	0	0	0	0	0	0	0	0	0	0	0	0	0	0	0	0	0	0	0	0	0	0	0	3	42	0	79	0	0	5	13	0	1	22	113	k__Bacteria; p__Bacteroidetes; c__Bacteroidia; o__Bacteroidales; f__Bacteroidaceae; g__Bacteroides; s__
OTU_460	2	0	0	10	47	1367	1667	1	1	1	3	0	259	0	1	2238	1	4	2	0	1	3	1	3	2	1	2	531	4	0	0	3	1	2	1	4	3	4	2	134	3070	0	1	k__Bacteria; p__Proteobacteria; c__Deltaproteobacteria; o__Desulfovibrionales; f__Desulfovibrionaceae; g__Desulfovibrio; s__
OTU_461	0	0	0	0	0	0	0	0	0	0	0	0	0	0	0	0	0	0	0	0	0	0	0	0	0	0	0	0	0	0	0	0	0	0	0	0	0	0	0	0	198	0	0	k__Bacteria; p__Synergistetes; c__Synergistia; o__Synergistales; f__Synergistaceae; g__; s__
OTU_462	0	3	0	0	3	1	0	2	8	2	11	4	0	6	0	2	0	0	0	0	13	5	8	23	10	0	0	2	0	0	0	21	3	1	0	3	6	3	1	24	9	4	0	k__Bacteria; p__Firmicutes; c__Clostridia; o__Clostridiales; f__Ruminococcaceae; g__; s__
OTU_463	5	1	0	0	8	2	2	0	7	3	5	0	2	29	10	5	0	0	0	19	68	12	11	24	33	2	17	7	3	15	0	2	64	10	0	109	83	23	18	43	2	11	5	k__Bacteria; p__Firmicutes; c__Clostridia; o__Clostridiales; f__Lachnospiraceae; g__; s__
OTU_464	0	0	0	0	4	0	0	0	0	0	3	0	0	0	0	0	0	0	0	5	0	0	66	1	0	0	0	0	0	0	220	113	4	2	85	8	51	76	92	12	54	45	342	k__Bacteria; p__Bacteroidetes; c__Bacteroidia; o__Bacteroidales; f__Bacteroidaceae; g__Bacteroides; s__
OTU_465	122	15	6	14	32	2	24	129	58	26	115	10	43	783	159	39	95	26	47	650	389	157	249	148	753	10	127	48	6	148	69	14	73	65	138	212	175	141	80	227	51	78	46	k__Bacteria; p__Firmicutes; c__Clostridia; o__Clostridiales; f__Lachnospiraceae; g__Blautia; s__
OTU_466	145	7	36	0	18	33	252	5	2	116	0	1047	50	0	137	488	899	0	346	9	374	22	43	13	72	68	0	18	515	42	2	3	1	1	2	23	4	28	6	68	0	4	2	k__Bacteria; p__Firmicutes; c__Clostridia; o__Clostridiales; f__Clostridiaceae; g__; s__
OTU_467	2	0	1	9	0	46	1	0	0	21	0	11	3	1	0	5	18	4	5	0	0	1	0	0	0	14	3	31	0	16	0	0	0	0	0	0	0	0	0	0	0	0	88	k__Bacteria; p__Bacteroidetes; c__Bacteroidia; o__Bacteroidales; f__Prevotellaceae; g__Prevotella; s__copri
OTU_468	0	73	0	0	0	41	0	11	40	10	0	13	6	0	0	13	28	0	22	0	16	0	47	57	20	1	42	48	79	17	0	158	0	36	0	0	0	0	38	0	32	105	0	k__Bacteria; p__Firmicutes; c__Clostridia; o__Clostridiales; f__Christensenellaceae; g__; s__
OTU_469	2	5	10	4	1	4	12	6	6	4	4	1	13	0	2	6	3	7	14	5	4	4	4	3	0	21	18	3	5	4	0	0	0	2	0	2	0	0	8	0	0	0	0	k__Bacteria; p__Bacteroidetes; c__Bacteroidia; o__Bacteroidales; f__Prevotellaceae; g__Prevotella; s__copri
OTU_470	0	0	0	0	0	0	0	0	0	0	0	2	0	0	0	0	0	0	0	391	0	0	0	0	0	0	0	0	0	0	0	0	0	0	0	0	40	0	0	0	0	0	0	k__Bacteria; p__Bacteroidetes; c__Bacteroidia; o__Bacteroidales; f__Bacteroidaceae; g__Bacteroides; s__
OTU_471	0	18	17	19	48	62	6	12	340	23	496	97	7	8	0	6	102	0	0	0	102	0	0	27	0	0	0	24	0	0	0	0	0	0	0	0	0	1	0	0	0	0	0	k__Bacteria; p__Firmicutes; c__Erysipelotrichi; o__Erysipelotrichales; f__Erysipelotrichaceae; g__p-75-a5; s__
OTU_472	0	0	0	0	0	0	0	0	0	0	187	0	0	0	0	0	0	0	0	0	0	0	0	0	0	0	0	0	0	0	0	0	0	0	0	0	0	0	0	0	0	0	0	k__Bacteria; p__Firmicutes; c__Clostridia; o__Clostridiales; f__; g__; s__
OTU_473	536	0	74	3	14	59	79	45	7	95	0	133	0	6	15	40	0	47	0	2	58	50	535	148	7	8	22	6	163	27	0	0	0	0	0	0	1099	7715	0	0	0	0	0	k__Bacteria; p__Bacteroidetes; c__Bacteroidia; o__Bacteroidales; f__S24-7; g__; s__
OTU_474	221	7	8	104	3	22	0	1486	11	199	6	2	20	26	1	1	0	70	107	20	111	1	73	102	118	5	59	0	0	26	0	5	28	44	0	133	0	1	13	0	141	15	2	k__Bacteria; p__Proteobacteria; c__Deltaproteobacteria; o__Desulfovibrionales; f__Desulfovibrionaceae; g__Desulfovibrio; s__
OTU_475	0	0	0	0	0	0	0	0	0	0	0	0	0	0	0	0	0	0	0	0	0	0	0	0	0	0	0	0	0	0	0	1	48	0	162	0	1	1	4	0	6	33	186	k__Bacteria; p__Bacteroidetes; c__Bacteroidia; o__Bacteroidales; f__Bacteroidaceae; g__Bacteroides; s__
OTU_476	1135	32	97	196	203	192	115	180	521	217	405	35	72	43	0	392	220	1129	681	608	273	1122	226	1290	969	25	327	356	147	766	1	108	245	194	1	3778	1619	371	108	4	158	685	177	k__Bacteria; p__Firmicutes; c__Clostridia; o__Clostridiales; f__Ruminococcaceae; g__; s__
OTU_477	6	2	10	4	2	17	13	8	15	3	0	0	9	2	0	5	5	0	0	0	0	1	3	1	0	13	9	3	43	5	0	0	0	0	0	0	0	0	0	0	0	0	0	k__Bacteria; p__Bacteroidetes; c__Bacteroidia; o__Bacteroidales; f__Prevotellaceae; g__Prevotella; s__stercorea
OTU_478	0	0	0	0	0	0	0	0	0	0	0	0	0	0	0	0	0	0	0	0	0	0	0	0	0	0	0	0	0	0	0	25	458	7	679	3	65	0	56	1	17	132	621	k__Bacteria; p__Bacteroidetes; c__Bacteroidia; o__Bacteroidales; f__Bacteroidaceae; g__Bacteroides; s__
OTU_479	11	26	8	37	5	20	5	15	15	9	18	25	8	37	0	62	52	0	26	4	75	69	47	11	5	2	12	83	13	25	0	27	7	44	0	9	0	12	91	0	16	0	14	k__Bacteria; p__Firmicutes; c__Clostridia; o__Clostridiales; f__Ruminococcaceae; g__; s__
OTU_480	1	8	9	2	6	54	7	4	1	2	259	0	6	2	0	27	5	16	23	0	23	4	13	25	0	7	27	7	37	8	0	0	3	54	1	7	1	1	13	5	17	1	10	k__Bacteria; p__Firmicutes; c__Clostridia; o__Clostridiales; f__Lachnospiraceae; g__; s__
OTU_481	0	550	34	480	39	322	389	110	244	498	1	61	267	74	212	348	835	1848	0	1	287	524	0	24	49	81	134	103	0	278	0	0	0	88	0	0	0	0	0	0	16	0	0	k__Bacteria; p__Bacteroidetes; c__Bacteroidia; o__Bacteroidales; f__Prevotellaceae; g__Prevotella; s__
OTU_482	0	646	2	2	0	0	5	0	0	0	0	0	0	0	0	0	0	0	0	0	0	0	0	878	0	0	0	577	0	0	0	0	0	0	0	0	0	0	0	0	0	0	0	k__Bacteria; p__Bacteroidetes; c__Bacteroidia; o__Bacteroidales; f__[Paraprevotellaceae]; g__; s__
OTU_483	5	32	1	22	29	22	0	15	39	7	15	9	3	68	0	77	13	0	13	0	56	75	86	18	1	0	9	109	4	1	0	14	0	32	0	15	0	3	68	0	24	3	3	k__Bacteria; p__Firmicutes; c__Clostridia; o__Clostridiales; f__Ruminococcaceae; g__; s__
OTU_484	0	0	0	0	0	0	0	0	0	0	2	0	0	4	0	0	0	0	12	0	0	0	0	0	0	0	0	0	65	0	0	41	1	41	0	0	0	0	0	0	38	0	0	k__Bacteria; p__Proteobacteria; c__Deltaproteobacteria; o__Desulfovibrionales; f__Desulfovibrionaceae; g__Desulfovibrio; s__
OTU_485	0	0	0	0	0	0	0	0	0	0	0	0	0	0	0	0	0	0	0	0	0	0	0	0	0	0	0	0	0	0	0	2	92	0	34	0	0	0	0	0	0	54	0	k__Bacteria; p__Bacteroidetes; c__Bacteroidia; o__Bacteroidales; f__[Barnesiellaceae]; g__; s__
OTU_486	0	0	0	0	0	0	0	0	15	0	8	0	0	0	0	0	0	0	55	0	0	0	1	0	0	0	0	0	0	0	0	0	0	0	0	69	0	0	103	0	0	0	0	k__Bacteria; p__Firmicutes; c__Clostridia; o__Clostridiales; f__; g__; s__
OTU_487	0	0	0	0	0	0	0	0	0	0	0	2	0	0	0	0	0	0	0	168	0	0	0	0	0	0	0	0	0	0	0	0	0	0	0	0	31	0	0	0	0	0	0	k__Bacteria; p__Bacteroidetes; c__Bacteroidia; o__Bacteroidales; f__Bacteroidaceae; g__Bacteroides; s__
OTU_488	0	0	0	0	0	0	0	0	71	74	19	0	0	1	0	0	36	1	1	4	67	0	44	17	0	0	0	0	0	0	0	94	34	12	15	96	97	0	11	16	13	43	0	k__Bacteria; p__Firmicutes; c__Clostridia; o__Clostridiales; f__Lachnospiraceae; g__Coprococcus; s__
OTU_489	13	9	224	128	0	27	150	50	7	10	0	8	31	3	1	32	172	6	21	0	11	9	42	4	11	202	148	26	365	94	0	0	1	1	0	10	0	0	0	2	1	0	2	k__Bacteria; p__Bacteroidetes; c__Bacteroidia; o__Bacteroidales; f__Prevotellaceae; g__Prevotella; s__stercorea
OTU_490	0	0	0	1	0	1	1	3	1	1	0	0	4	1	0	3	4	1	1	0	0	3	2	0	0	1	1	2	5	0	0	48	0	0	8	148	0	0	0	0	0	49	31	k__Bacteria; p__Firmicutes; c__Clostridia; o__Clostridiales; f__Veillonellaceae; g__Dialister; s__
OTU_491	55	6	888	895	6	216	242	28	2	1229	19	1	229	13	0	812	25	344	682	9	686	449	108	30	49	69	83	48	564	2088	0	79	180	55	751	224	152	1000	250	298	27	186	472	k__Bacteria; p__Firmicutes; c__Clostridia; o__Clostridiales; f__Lachnospiraceae; g__Roseburia; s__faecis
OTU_492	2	0	0	0	1	5	0	0	0	0	607	1	0	0	0	1	3	0	2	4	0	0	6	0	7	0	1	0	6	0	332	53	280	1	1604	42	38	268	546	6	55	188	413	k__Bacteria; p__Bacteroidetes; c__Bacteroidia; o__Bacteroidales; f__Rikenellaceae; g__; s__
OTU_493	105	4	13	30	2	5	8	7	36	0	0	12	8	14	0	43	46	160	6	18	139	57	18	64	61	4	25	23	13	50	0	24	0	0	0	180	0	0	13	0	42	0	0	k__Bacteria; p__Firmicutes; c__Clostridia; o__Clostridiales; f__Ruminococcaceae; g__Oscillospira; s__
OTU_494	0	0	0	0	0	0	0	0	0	0	0	0	0	0	0	0	0	0	0	0	0	0	0	0	332	0	0	0	0	0	2	7	44	22	23	106	0	23	4	65	0	5	0	k__Bacteria; p__Actinobacteria; c__Coriobacteriia; o__Coriobacteriales; f__Coriobacteriaceae; g__Adlercreutzia; s__
OTU_495	0	18	2	2	12	4	0	0	370	5	160	132	0	19	0	6	32	0	5	0	77	1	23	42	3	0	3	7	0	0	0	85	0	5	0	23	0	0	8	0	118	12	0	k__Bacteria; p__Firmicutes; c__Clostridia; o__Clostridiales; f__Ruminococcaceae; g__; s__
OTU_496	0	0	0	0	0	0	0	48	0	3460	0	0	5	5	0	0	0	0	0	0	175	0	0	0	0	0	0	2871	0	0	0	0	0	0	0	0	0	0	0	0	0	0	0	k__Bacteria; p__Spirochaetes; c__Spirochaetes; o__Spirochaetales; f__Spirochaetaceae; g__Treponema; s__
OTU_497	1	0	101	88	14	60	44	49	4	32	4	1	162	160	0	52	73	1	91	1	32	234	129	111	57	2	92	78	369	115	0	18	33	40	26	63	33	23	114	32	61	59	47	k__Bacteria; p__Firmicutes; c__Clostridia; o__Clostridiales; f__Lachnospiraceae; g__; s__
OTU_498	538	858	105	698	403	434	148	592	978	956	388	1543	502	2113	1	2678	2480	382	727	191	1237	1524	1869	230	261	29	326	1920	322	420	1	218	208	619	0	615	0	593	816	0	117	37	196	k__Bacteria; p__Firmicutes; c__Clostridia; o__Clostridiales; f__Ruminococcaceae; g__; s__
OTU_499	0	0	0	0	0	0	0	1	0	0	0	0	0	0	0	0	0	0	0	0	0	0	0	0	0	0	0	0	0	0	0	0	44	0	4	37	0	87	0	9	0	9	1	k__Bacteria; p__Firmicutes; c__Clostridia; o__Clostridiales; f__Lachnospiraceae; g__; s__
OTU_500	0	67	0	0	0	0	0	42	81	0	0	2	0	0	0	0	0	0	0	0	0	0	0	0	0	0	0	0	0	0	0	0	0	0	0	0	0	0	0	0	12	502	0	k__Bacteria; p__Tenericutes; c__Mollicutes; o__RF39; f__; g__; s__
OTU_501	429	774	342	232	14112	2478	303	1844	428	759	1	1820	412	5945	2	683	3	36	1	0	4881	621	0	6207	0	45	976	2855	0	2	1	4	1	1	0	2	0	4	0	0	16	0	0	k__Bacteria; p__Bacteroidetes; c__Bacteroidia; o__Bacteroidales; f__S24-7; g__; s__
OTU_502	0	16	0	6	2	0	0	0	122	2	0	46	0	2	0	0	3	0	0	0	0	0	0	10	0	0	1	3	0	1	0	0	0	0	0	0	0	0	0	0	0	0	0	k__Bacteria; p__Firmicutes; c__Clostridia; o__Clostridiales; f__Ruminococcaceae; g__; s__
OTU_503	367	20	10	58	69	57	12	69	141	39	111	121	11	72	0	40	22	44	175	4	181	421	47	200	85	1	82	40	113	18	0	275	26	210	20	472	0	112	141	0	192	159	13	k__Bacteria; p__Firmicutes; c__Clostridia; o__Clostridiales; f__; g__; s__
OTU_504	0	10	0	0	0	0	0	1	14	1	23	12	0	14	0	2	0	0	0	0	15	0	5	17	0	0	0	0	0	0	0	13	0	57	0	8	0	0	0	0	11	0	0	k__Bacteria; p__Firmicutes; c__Clostridia; o__Clostridiales; f__Christensenellaceae; g__; s__
OTU_505	0	0	4	7	0	6	1	0	6	0	3	1	1	11	0	1	5	1	4	6	12	17	6	17	0	0	3	0	12	2	0	11	1	8	13	2	14	10	20	37	4	4	4	k__Bacteria; p__Firmicutes; c__Clostridia; o__Clostridiales; f__Ruminococcaceae; g__; s__
OTU_506	2	276	0	2	0	294	0	0	1603	0	0	0	0	3	0	11	1	0	2	0	0	27	0	4	4	0	1	0	0	3	0	1	0	2	0	9	0	0	0	0	1	0	0	k__Bacteria; p__Firmicutes; c__Clostridia; o__Clostridiales; f__Ruminococcaceae; g__; s__
OTU_507	34	9	0	11	0	0	1	1	9	3	4	3	0	58	25	9	1	2	4	2	4	37	20	4	37	3	8	18	3	2	0	1	7	5	3	56	5	4	5	15	5	5	9	k__Bacteria; p__Firmicutes; c__Clostridia; o__Clostridiales; f__Lachnospiraceae
OTU_508	0	0	0	0	0	0	0	0	0	0	0	0	0	0	0	0	0	0	0	0	0	0	0	0	65	0	0	0	0	0	0	0	23	0	1	1	0	2	1	92	0	3	0	k__Bacteria; p__Actinobacteria; c__Coriobacteriia; o__Coriobacteriales; f__Coriobacteriaceae; g__; s__
OTU_509	0	0	0	0	0	0	0	0	0	0	0	15	0	0	0	0	2	0	0	437	0	0	0	0	0	0	0	0	0	0	0	0	0	0	0	8	0	0	0	0	0	2149	0	k__Bacteria; p__Bacteroidetes; c__Bacteroidia; o__Bacteroidales; f__Bacteroidaceae; g__Bacteroides; s__
OTU_510	0	0	0	0	6	0	0	0	0	0	91	0	0	0	0	0	0	0	0	0	0	0	0	1	0	0	0	0	0	0	0	7	6	3	3	54	8	0	0	13	53	7	3	k__Bacteria; p__Firmicutes; c__Clostridia; o__Clostridiales; f__; g__; s__
OTU_511	2141	34	51	804	52	23	81	50	293	46	245	206	96	521	9960	166	123	65	38	5455	1114	1078	92	351	3619	25	95	229	46	1499	0	0	0	0	0	2355	1	173	421	9	7	0	0	k__Bacteria; p__Firmicutes; c__Erysipelotrichi; o__Erysipelotrichales; f__Erysipelotrichaceae; g__[Eubacterium]; s__biforme
OTU_512	36	110	15	4	33	46	0	712	38	0	0	0	247	0	0	590	429	0	0	0	0	428	0	0	0	0	0	157	0	390	0	1	0	19	0	1	0	0	0	0	33	57	0	k__Bacteria; p__Firmicutes; c__Clostridia; o__Clostridiales; f__Veillonellaceae; g__Megasphaera; s__
OTU_513	5	0	10	17	1	15	3	2	0	29	2	0	6	0	0	44	1	13	26	0	21	25	11	1	0	2	0	4	3	49	0	0	4	3	9	14	3	13	9	4	1	10	4	k__Bacteria; p__Firmicutes; c__Clostridia; o__Clostridiales; f__Lachnospiraceae; g__Roseburia; s__
OTU_514	0	0	0	0	0	0	0	0	0	0	0	0	0	1	29	0	0	5	0	16699	0	0	30	0	0	0	0	0	1	0	0	0	0	0	0	2	0	0	0	0	0	0	0	k__Bacteria; p__Firmicutes; c__Clostridia; o__Clostridiales; f__Veillonellaceae; g__Megamonas; s__
OTU_515	20	5	0	1	24	53	1	2	37	21	0	0	3	59	0	4	14	9	0	0	3	0	0	44	0	0	16	23	0	0	0	0	0	0	0	0	0	0	0	0	0	0	0	k__Bacteria; p__Bacteroidetes; c__Bacteroidia; o__Bacteroidales; f__Porphyromonadaceae; g__Parabacteroides; s__
OTU_516	2	0	0	0	0	0	0	0	0	0	3	0	0	0	1	0	0	0	1	11	0	1	43	0	0	0	0	0	18	0	3	17	0	2	8	15	27	36	19	8	88	2	1	k__Bacteria; p__Bacteroidetes; c__Bacteroidia; o__Bacteroidales; f__Porphyromonadaceae; g__Parabacteroides; s__
OTU_517	3	0	89	64	2	38	23	10	3	71	7	0	27	19	3	24	23	2	121	81	58	84	23	25	17	6	17	17	128	43	0	33	41	17	63	4	74	88	38	94	28	26	144	k__Bacteria; p__Firmicutes; c__Clostridia; o__Clostridiales; f__Ruminococcaceae; g__; s__
OTU_518	0	16	0	0	0	0	7	1	2	361	0	5	0	0	0	0	10	0	16	0	8	0	0	46	1	0	0	38	0	3	0	33	0	0	0	13	0	0	0	0	16	13	0	k__Bacteria; p__Firmicutes; c__Clostridia; o__Clostridiales; f__Ruminococcaceae; g__; s__
OTU_520	0	89	0	0	2	0	0	0	0	0	33	0	0	0	0	0	0	0	0	0	373	0	0	0	0	0	0	0	0	0	0	0	0	0	0	0	0	0	0	0	0	0	0	k__Bacteria; p__Proteobacteria; c__Betaproteobacteria; o__Burkholderiales; f__Comamonadaceae; g__Comamonas; s__
OTU_521	0	0	0	0	0	0	0	0	0	0	0	0	0	0	0	1	1	1	0	0	0	0	0	0	1	1	0	0	0	0	4499	1	0	67	0	644	2881	939	0	2381	1	0	498	k__Bacteria; p__Firmicutes; c__Clostridia; o__Clostridiales; f__Veillonellaceae; g__Acidaminococcus; s__
OTU_522	2	16	0	8	11	20	0	6	18	0	10	3	0	20	0	21	2	0	10	0	1	83	17	57	18	0	2	8	0	2	0	8	0	16	0	22	1	16	8	1	20	6	1	k__Bacteria; p__Firmicutes; c__Clostridia; o__Clostridiales; f__Ruminococcaceae; g__; s__
OTU_523	1	1	134	153	0	8	0	0	0	3	0	1	7	0	0	1	0	1	3	2	20	12	2	3	0	1	0	2	135	17	3	0	8	0	3	10	33	227	8	14	0	7	90	k__Bacteria; p__Firmicutes; c__Clostridia; o__Clostridiales; f__Lachnospiraceae; g__Roseburia; s__
OTU_524	0	0	20	43	1	19	8	7	0	9	0	0	3	18	0	19	3	2	15	3	10	12	13	6	19	2	19	21	35	28	1	9	36	11	9	6	32	21	40	13	15	16	10	k__Bacteria; p__Firmicutes; c__Clostridia; o__Clostridiales; f__Lachnospiraceae; g__; s__
OTU_525	499	23	12	194	16	26	0	2771	21	412	36	2	28	52	1	1	1	77	252	13	265	3	71	204	478	9	94	2	7	73	0	41	122	216	0	243	1	4	23	0	170	76	0	k__Bacteria; p__Proteobacteria; c__Deltaproteobacteria; o__Desulfovibrionales; f__Desulfovibrionaceae; g__Desulfovibrio; s__
OTU_526	0	0	0	0	2	2	0	0	0	0	4	0	0	0	3	0	0	0	0	1	0	0	103	0	0	0	0	0	0	0	1669	146	40	10	316	27	285	346	285	14	98	55	607	k__Bacteria; p__Bacteroidetes; c__Bacteroidia; o__Bacteroidales; f__Bacteroidaceae; g__Bacteroides; s__
OTU_527	3	0	1	17	0	0	1	0	0	2	0	3	2	31	0	1	0	1	7	34	34	10	2	2	0	1	3	1	14	13	1	0	1	0	14	7	2	11	0	13	2	3	71	k__Bacteria; p__Firmicutes; c__Clostridia; o__Clostridiales; f__Lachnospiraceae; g__Roseburia; s__
OTU_528	297	6	23	55	1	13	14	6	172	22	0	19	6	0	0	42	42	0	0	0	0	85	0	0	0	6	0	69	17	45	0	0	0	0	0	0	44	0	0	0	0	0	0	k__Bacteria; p__Firmicutes; c__Erysipelotrichi; o__Erysipelotrichales; f__Erysipelotrichaceae; g__Bulleidia; s__
OTU_529	0	0	2	0	0	15	3	7	0	9	5	0	1	2	2	0	1	5	8	24	1	16	2	0	7	6	5	3	2	1	0	3	0	0	1	1	5	2	2	27	9	13	8	k__Bacteria; p__Firmicutes; c__Clostridia; o__Clostridiales; f__Ruminococcaceae; g__; s__
OTU_530	58	7	518	77	21	76	278	33	200	22	5	12	94	68	0	414	34	26	3074	102	143	2967	181	330	24	256	143	119	562	821	0	3497	0	744	0	2	2	7	27	249	881	401	2	k__Bacteria; p__Firmicutes; c__Clostridia; o__Clostridiales; f__Ruminococcaceae; g__; s__
OTU_531	2	2	95	55	0	118	184	91	12	24	0	5	13	5	15	8	6	55	6	0	6	33	28	16	4	203	86	94	51	85	0	0	0	22	0	0	0	0	0	0	0	1	0	k__Bacteria; p__Bacteroidetes; c__Bacteroidia; o__Bacteroidales; f__[Paraprevotellaceae]; g__[Prevotella]; s__
OTU_532	0	0	1	620	99	95	1	0	0	0	224	56	0	2	214	0	0	0	31	1419	43	28	4058	673	17	1	56	34	2	3	346	874	301	39	477	83	493	407	497	255	465	387	957	k__Bacteria; p__Bacteroidetes; c__Bacteroidia; o__Bacteroidales; f__Bacteroidaceae; g__Bacteroides; s__fragilis
OTU_533	0	0	0	1	0	0	1	0	0	0	4	0	0	0	8	0	0	0	0	44	0	0	5	1	0	0	0	0	1	0	2110	55	163	8	213	26	389	63	583	93	56	64	194	k__Bacteria; p__Bacteroidetes; c__Bacteroidia; o__Bacteroidales; f__Bacteroidaceae; g__Bacteroides; s__uniformis
OTU_534	0	0	0	0	0	2	0	0	1	1	103	2	1	1	90	0	1	0	6	2	0	1	52	1	19	0	1	0	5	0	0	183	27	199	82	31	0	16	182	8	82	471	46	k__Bacteria; p__Bacteroidetes; c__Bacteroidia; o__Bacteroidales; f__[Odoribacteraceae]; g__Odoribacter; s__
OTU_535	1	0	0	0	0	1	0	1	0	0	0	0	0	0	7	0	0	0	0	0	0	0	1	0	0	3	0	0	5	2	272	0	25	2	1	1	10	2	3	15	0	0	5	k__Bacteria; p__Firmicutes; c__Clostridia; o__Clostridiales; f__Lachnospiraceae; g__; s__
OTU_536	1762	135	391	315	14	182	1437	426	92	689	0	86	147	53	0	189	362	208	132	0	317	262	1	83	30	333	540	375	437	573	0	3	0	356	0	1	1	0	0	0	0	0	0	k__Bacteria; p__Bacteroidetes; c__Bacteroidia; o__Bacteroidales; f__Prevotellaceae; g__Prevotella; s__
OTU_537	0	0	5	12	0	21	2	0	6	7	4	0	0	5	0	9	5	2	14	13	6	31	5	6	0	4	2	0	5	4	0	5	4	11	16	0	5	11	7	25	11	2	6	k__Bacteria; p__Firmicutes; c__Clostridia; o__Clostridiales; f__Ruminococcaceae; g__; s__
OTU_538	0	0	0	0	0	21	0	0	0	0	0	0	0	0	0	0	0	0	0	0	0	0	5	4	1	0	0	0	3	0	0	123	0	20	0	0	0	0	1	0	43	1	0	k__Bacteria; p__Firmicutes; c__Clostridia; o__Clostridiales; f__Lachnospiraceae; g__; s__
OTU_539	1	32	5	19	75	73	0	23	44	11	71	4	0	17	0	49	4	0	13	0	91	57	157	87	10	1	33	67	8	1	0	101	1	90	0	22	7	0	87	0	150	33	3	k__Bacteria; p__Firmicutes; c__Clostridia; o__Clostridiales; f__; g__; s__
OTU_540	17	0	5	0	11	30	3	11	0	1	21	0	2	0	7	0	2	1	32	0	1	1	97	3	5	0	5	2	43	1	0	6	0	68	0	52	1	0	768	18	0	0	0	k__Bacteria; p__Bacteroidetes; c__Bacteroidia; o__Bacteroidales; f__Prevotellaceae; g__Prevotella; s__copri
OTU_541	3	1	1	2	1	1	0	5	3	0	1	0	7	38	18	4	6	2	4	19	15	11	7	5	39	2	12	3	0	10	1	0	4	2	14	16	9	7	5	14	1	4	4	k__Bacteria; p__Firmicutes; c__Clostridia; o__Clostridiales; f__Lachnospiraceae; g__Blautia; s__
OTU_542	0	0	0	0	0	0	0	0	61	0	0	243	0	0	0	0	0	0	0	0	0	6	0	0	0	0	0	0	0	0	0	129	0	0	0	0	0	0	259	0	1709	0	0	k__Bacteria; p__Firmicutes; c__Clostridia; o__Clostridiales; f__; g__; s__
OTU_543	3241	3849	24801	5601	780	7685	20005	9100	4713	5957	8306	1223	17779	1793	2682	10824	5442	13563	11169	6131	6501	4139	7206	3028	1102	27378	29297	3831	9692	6770	1	47	0	1700	0	1214	6	2	10849	1997	21	5	6	k__Bacteria; p__Bacteroidetes; c__Bacteroidia; o__Bacteroidales; f__Prevotellaceae; g__Prevotella; s__copri
OTU_544	533	1	367	117	59	0	7	21	0	3	93	328	27	0	0	17	3	0	107	44	0	64	162	159	3091	7	9	24	0	124	0	218	23	48	14	1092	338	471	0	9	543	70	12	k__Bacteria; p__Actinobacteria; c__Actinobacteria; o__Bifidobacteriales; f__Bifidobacteriaceae; g__Bifidobacterium; s__adolescentis
OTU_545	87	1	6	28	0	27	21	69	39	8	4	0	6	5	1	17	9	52	9	21	20	67	8	5	4	10	11	11	62	39	68	6	85	13	72	10	31	23	19	8	12	8	6	k__Bacteria; p__Firmicutes; c__Clostridia; o__Clostridiales; f__Lachnospiraceae; g__; s__
OTU_546	0	0	0	0	400	0	0	0	0	0	0	252	1	0	0	0	0	0	0	0	0	0	0	0	0	0	0	0	0	0	0	0	0	0	0	0	0	0	0	0	1	0	0	k__Bacteria; p__Tenericutes; c__Mollicutes; o__RF39; f__; g__; s__
OTU_547	0	273	1	0	0	0	0	18	981	0	652	0	0	20	0	0	0	0	2	0	0	0	614	0	0	0	0	0	0	0	0	0	0	13	0	0	1	0	0	34	573	876	0	k__Bacteria; p__Firmicutes; c__Clostridia; o__Clostridiales; f__; g__; s__
OTU_548	0	23	391	0	20	0	14	67	0	52	0	0	0	0	0	5	0	0	0	0	0	0	32	24	3	1	0	0	0	0	0	8	0	57	0	0	0	0	0	0	0	1	0	k__Bacteria; p__Firmicutes; c__Clostridia; o__Clostridiales; f__Ruminococcaceae; g__Ruminococcus; s__flavefaciens
OTU_549	339	0	2	0	26	2	4	56	0	0	48	0	0	1	3	1	0	0	0	2	0	2	0	0	3	0	0	0	11	0	0	3	1	1	0	7	0	0	3	0	1	4	24	k__Bacteria; p__Proteobacteria; c__Gammaproteobacteria; o__Enterobacteriales; f__Enterobacteriaceae; g__; s__
OTU_550	0	0	0	0	0	0	0	0	0	3	0	0	0	0	0	1	0	0	0	7	0	1	1	1	0	0	1	0	0	0	0	178	0	14	0	27	0	0	7	0	22	66	0	k__Bacteria; p__Firmicutes; c__Clostridia; o__Clostridiales; f__; g__; s__
OTU_551	0	6	0	0	2	0	9	14	34	143	326	69	2	0	0	56	0	0	141	0	0	0	18	350	0	2	0	72	0	1	0	123	0	283	0	1	0	0	67	0	785	109	0	k__Bacteria; p__Firmicutes; c__Clostridia; o__Clostridiales; f__; g__; s__
OTU_552	19	61	23	63	187	698	57	21	98	263	1	47	0	166	468	16	19	24	1	0	84	27	276	493	0	31	75	44	0	44	0	0	0	0	0	0	0	0	0	0	51	0	0	k__Bacteria; p__Bacteroidetes; c__Bacteroidia; o__Bacteroidales; f__[Paraprevotellaceae]; g__[Prevotella]; s__
OTU_553	14493	16	52	43	69	72	2933	527	27	0	231	5	2	35	69	41	34	531	0	1	6	36	0	13	27	0	0	16	332	1	0	28	5	18	0	936	0	3	5	4	59	20	50	k__Bacteria; p__Proteobacteria; c__Gammaproteobacteria; o__Enterobacteriales; f__Enterobacteriaceae; g__; s__
OTU_554	0	0	0	0	0	0	0	0	0	0	0	0	0	0	0	0	0	0	0	0	0	0	0	0	0	0	0	0	0	0	0	0	0	0	10	0	0	0	0	0	214	119	0	k__Bacteria; p__Bacteroidetes; c__Bacteroidia; o__Bacteroidales; f__Rikenellaceae; g__; s__
OTU_555	0	6	0	0	0	0	0	0	5	1	6	0	0	0	0	2	0	0	1	0	0	0	0	0	0	2	0	20	0	1	0	37	6	4	54	98	9	0	78	0	0	87	0	k__Bacteria; p__Firmicutes; c__Clostridia; o__Clostridiales; f__; g__; s__
OTU_556	184	28	10	102	50	21	68	41	39	106	7	203	46	179	1872	43	398	4809	124	76	355	572	24	51	0	7	25	92	0	119	0	2	0	0	0	0	11	25	89	265	50	0	1	k__Bacteria; p__Actinobacteria; c__Coriobacteriia; o__Coriobacteriales; f__Coriobacteriaceae; g__; s__
OTU_557	2	2	50	260	7	3	1	4	0	2	21	1	1	255	311	5	11	11	1	0	0	35	0	5	46	0	3	0	25	25	0	3	3	1	0	4	2	0	1	10	0	1	0	k__Bacteria; p__Firmicutes; c__Bacilli; o__Lactobacillales; f__Streptococcaceae; g__Streptococcus; s__
OTU_558	7	9	0	0	2	20	0	0	6	0	51	1	0	32	0	0	0	0	0	0	0	13	39	63	41	0	4	9	1	0	0	1	0	5	0	0	0	10	0	1	7	4	7	k__Bacteria; p__Firmicutes; c__Clostridia; o__Clostridiales; f__Ruminococcaceae; g__; s__
OTU_559	0	18	0	0	1	0	0	0	32	0	0	0	0	0	0	4	0	0	4	0	2	0	222	73	0	1	0	0	0	0	0	198	0	8	0	0	0	0	0	0	505	0	0	k__Bacteria; p__Firmicutes; c__Clostridia; o__Clostridiales; f__Christensenellaceae; g__; s__
OTU_560	0	0	0	0	0	0	0	0	0	0	36	5	2	22	0	3	0	0	94	0	14	45	3	24	1	0	5	2	0	0	0	0	0	0	0	0	0	0	1	0	0	0	0	k__Bacteria; p__Firmicutes; c__Clostridia; o__Clostridiales; f__Clostridiaceae; g__Clostridium; s__
OTU_561	905	0	83	58	8	0	9	34	0	0	0	0	56	0	0	38	0	0	424	0	0	363	94	876	4641	198	19	2	11	1315	0	92	0	26	0	0	0	0	0	0	0	1	93	k__Bacteria; p__Firmicutes; c__Bacilli; o__Lactobacillales; f__Lactobacillaceae; g__Lactobacillus; s__ruminis
OTU_562	14	1	1	91	3	18	0	2	0	56	20	2	7	89	0	15	2	39	70	61	119	33	10	14	5	10	14	2	134	17	10	3	9	8	17	40	4	30	1	18	20	17	168	k__Bacteria; p__Firmicutes; c__Clostridia; o__Clostridiales; f__Lachnospiraceae; g__Roseburia; s__
OTU_563	5	0	14	7	0	1	2	0	0	15	3	0	1	0	0	6	1	12	13	0	6	3	2	0	3	3	0	2	4	36	0	2	1	1	27	9	4	16	6	4	0	7	2	k__Bacteria; p__Firmicutes; c__Clostridia; o__Clostridiales; f__Ruminococcaceae; g__; s__
OTU_564	0	0	10	18	0	1	0	14	0	0	8	0	2	59	4	0	1	0	0	13	23	0	2	19	1	0	57	0	0	0	0	1	0	0	0	0	0	42	5	0	0	0	0	k__Bacteria; p__Proteobacteria; c__Betaproteobacteria; o__Burkholderiales; f__Alcaligenaceae; g__Sutterella; s__
OTU_565	0	1	10	17	0	34	1	1	58	5	71	43	0	29	1	0	29	0	13	0	0	11	60	42	18	3	26	37	53	2	9	72	196	104	73	12	314	278	444	60	7	70	169	k__Bacteria; p__Firmicutes; c__Clostridia; o__Clostridiales; f__Lachnospiraceae; g__; s__
OTU_566	0	464	12	3	89	0	0	52	22	29	618	79	1	431	0	3	37	0	23	0	13	179	187	551	0	0	25	41	19	1	0	267	0	5	0	1226	0	0	0	0	201	398	0	k__Bacteria; p__Firmicutes; c__Clostridia; o__Clostridiales; f__; g__; s__
OTU_567	17	73	199	8	18	241	85	100	52	76	13	2	94	112	0	160	90	83	292	0	34	85	230	95	1	52	76	207	506	81	0	34	1	0	23	160	0	0	0	0	0	42	414	k__Bacteria; p__Firmicutes; c__Clostridia; o__Clostridiales; f__Veillonellaceae; g__Dialister; s__
OTU_568	0	0	4	0	1	45	0	0	29	1	3	1	0	0	0	1	0	3	3	0	0	0	0	0	0	5	0	0	0	0	0	33	0	14	6	0	0	0	0	0	0	46	0	k__Bacteria; p__Firmicutes; c__Clostridia; o__Clostridiales; f__; g__; s__
OTU_569	0	0	0	0	0	0	0	0	0	0	1	0	0	0	0	0	0	0	0	0	0	0	0	0	0	1	0	0	0	0	7	3	183	0	67	2	17	1	20	4	1	7	18	k__Bacteria; p__Bacteroidetes; c__Bacteroidia; o__Bacteroidales; f__Bacteroidaceae; g__Bacteroides; s__
OTU_571	0	268	0	0	0	0	0	0	101	0	1	0	0	9	0	0	0	0	0	0	1	0	0	0	0	0	0	0	0	0	0	3	0	0	0	9	0	0	0	0	123	4	0	k__Bacteria; p__Firmicutes; c__Clostridia; o__Clostridiales; f__; g__; s__
OTU_572	0	0	0	0	0	0	0	0	477	0	0	101	0	255	2	0	0	0	0	0	12	0	0	0	0	0	0	0	0	0	0	0	0	0	0	61	0	0	0	0	13	0	0	k__Bacteria; p__Firmicutes; c__Clostridia; o__Clostridiales; f__Ruminococcaceae; g__; s__
OTU_573	18	3	19	8	0	9	29	7	7	26	43	1	32	9	40	13	18	4	18	125	2	6	43	12	3	43	85	2	12	10	0	1	0	38	0	50	0	0	397	82	1	0	0	k__Bacteria; p__Bacteroidetes; c__Bacteroidia; o__Bacteroidales; f__Prevotellaceae; g__Prevotella; s__copri
OTU_574	0	0	3	10	0	2	0	0	0	1	0	0	1	1	0	0	0	0	2	2	10	2	1	1	0	0	0	0	3	2	5	0	0	0	2	3	43	86	11	17	2	0	6	k__Bacteria; p__Firmicutes; c__Clostridia; o__Clostridiales; f__Lachnospiraceae; g__Roseburia; s__
OTU_575	0	322	0	0	0	0	0	0	34	304	0	2	0	0	0	0	0	0	0	0	0	0	1	0	0	0	0	0	0	0	0	0	0	0	258	0	0	0	0	0	0	335	0	k__Bacteria; p__Firmicutes; c__Clostridia; o__Clostridiales; f__Ruminococcaceae; g__; s__
OTU_576	0	0	0	0	0	0	0	0	9	0	173	0	0	0	0	0	0	0	15	0	0	0	0	0	0	0	0	0	0	0	0	127	0	54	459	42	2841	162	174	0	94	156	0	k__Bacteria; p__Bacteroidetes; c__Bacteroidia; o__Bacteroidales; f__[Barnesiellaceae]; g__; s__
OTU_577	0	1	0	1	1	44	0	0	0	2	3	3	0	0	0	0	0	0	2	0	0	6	0	1	3	0	6	0	0	0	0	427	6	26	4	8	0	0	1	0	2	68	10	k__Bacteria; p__Firmicutes; c__Clostridia; o__Clostridiales; f__Ruminococcaceae; g__Ruminococcus; s__
OTU_578	0	381	0	96	0	0	3	55	26	1819	2	680	0	5	0	468	0	0	0	0	0	0	0	0	1	0	0	5	0	0	0	0	0	0	0	0	0	0	0	0	0	0	0	k__Bacteria; p__Spirochaetes; c__Spirochaetes; o__Spirochaetales; f__Spirochaetaceae; g__Treponema; s__
OTU_579	17	55	0	0	7	0	0	0	0	0	0	0	0	50	0	0	0	0	0	0	4	0	0	36	0	0	26	0	0	0	0	2	0	10	1	0	0	0	0	0	0	0	0	k__Bacteria; p__Firmicutes; c__Clostridia; o__Clostridiales; f__Ruminococcaceae; g__; s__
OTU_580	2	0	0	0	0	0	0	0	0	0	0	0	0	0	0	0	0	0	0	0	0	0	0	0	0	0	0	0	0	0	78	1	1	0	10	2	18	40	15	0	6	2	35	k__Bacteria; p__Bacteroidetes; c__Bacteroidia; o__Bacteroidales; f__Bacteroidaceae; g__Bacteroides; s__
OTU_581	0	0	0	0	0	0	0	0	0	0	0	0	0	0	0	0	0	0	0	0	0	0	1	1	0	0	0	0	2	0	21	135	100	34	733	40	1020	245	158	10	10	168	582	k__Bacteria; p__Bacteroidetes; c__Bacteroidia; o__Bacteroidales; f__Bacteroidaceae; g__Bacteroides; s__
OTU_582	0	0	0	0	0	1	0	0	1	0	0	19	0	0	0	0	0	0	0	0	0	0	12	373	0	0	0	0	4	0	0	1	0	2	0	0	0	0	0	0	0	0	0	k__Bacteria; p__Tenericutes; c__Mollicutes; o__RF39; f__; g__; s__
OTU_583	0	5	0	0	14	0	0	0	7	0	0	21	0	0	0	79	0	38	140	0	0	1	0	0	0	8	286	20	0	0	0	2	0	280	0	0	127	0	159	0	1	139	0	k__Bacteria; p__Firmicutes; c__Clostridia; o__Clostridiales; f__; g__; s__
OTU_584	104	0	2	1	11	12	0	17	4	235	10	1	1	68	16	1	58	0	88	62	7	25	22	834	8	0	1	7	421	0	921	354	2566	359	1560	63	398	667	431	865	387	38	795	k__Bacteria; p__Proteobacteria; c__Deltaproteobacteria; o__Desulfovibrionales; f__Desulfovibrionaceae; g__Bilophila; s__
OTU_585	2	2	0	0	0	0	0	3	1	0	17	0	0	30	1	2	1	0	1	16	6	7	17	6	14	1	1	1	0	5	6	0	2	2	5	15	4	6	7	32	2	2	5	k__Bacteria; p__Firmicutes; c__Clostridia; o__Clostridiales; f__Lachnospiraceae; g__Blautia; s__
OTU_586	0	0	2	0	0	0	0	0	0	0	0	0	2	2	0	21	0	87	0	0	0	0	1326	0	0	0	0	0	0	0	0	0	0	0	0	0	0	0	0	876	0	0	0	k__Bacteria; p__Cyanobacteria; c__4C0d-2; o__YS2; f__; g__; s__
OTU_587	0	51	52	0	10	2	7	17	0	17	459	50	0	60	0	5	118	0	18	0	5	0	166	4	0	11	4	37	2	1	0	98	0	58	0	17	0	0	0	0	19	24	4	k__Bacteria; p__Firmicutes; c__Clostridia; o__Clostridiales; f__Ruminococcaceae; g__; s__
OTU_588	0	35	0	4	0	0	0	0	298	0	0	0	0	3	0	0	0	0	0	0	7	0	0	0	0	0	0	12	0	0	0	0	0	0	0	0	0	0	0	0	0	0	0	k__Bacteria; p__Bacteroidetes; c__Bacteroidia; o__Bacteroidales; f__; g__; s__
OTU_589	3	0	277	846	0	3	10	11	1	14	38	11	22	52	882	45	26	43	4	2	29	421	2	3	65	2	14	10	22	192	1	6	8	1	2	12	29	49	6	58	1	9	7	k__Bacteria; p__Firmicutes; c__Bacilli; o__Lactobacillales; f__Streptococcaceae; g__Streptococcus; s__
OTU_590	0	1474	0	0	0	0	0	0	164	21	227	0	0	0	0	0	0	0	0	0	34	0	0	0	0	0	0	0	0	0	0	134	0	1292	0	505	0	0	0	0	1	0	0	k__Bacteria; p__Firmicutes; c__Clostridia; o__Clostridiales; f__Ruminococcaceae; g__; s__
OTU_591	0	42	0	0	116	0	0	1	0	4	0	0	0	0	0	0	13	0	0	0	15	0	11	0	0	0	4	84	0	0	0	0	0	0	0	6	0	0	10	0	0	1	0	k__Bacteria; p__Firmicutes; c__Clostridia; o__Clostridiales; f__Ruminococcaceae; g__; s__
OTU_592	0	9	68	0	5	7	0	20	71	0	0	181	3	0	0	4	21	0	25	0	39	0	14	104	0	0	19	0	0	3	0	3	0	0	0	0	0	0	0	0	0	0	0	k__Bacteria; p__Firmicutes; c__Clostridia; o__Clostridiales; f__Ruminococcaceae; g__; s__
OTU_593	0	0	3	24	0	4	0	1	0	8	1	0	2	19	0	0	0	2	22	7	11	12	3	2	0	2	12	0	82	7	1	0	6	1	19	9	2	16	2	7	1	10	144	k__Bacteria; p__Firmicutes; c__Clostridia; o__Clostridiales; f__Lachnospiraceae; g__; s__
OTU_594	0	6	3	0	1393	3873	2	1	1	6200	1106	98	0	0	2	0	0	760	0	0	62	1	133	0	1	362	0	415	2	1	625	1	0	7336	0	6	1	0	2	0	64	1	0	k__Bacteria; p__Firmicutes; c__Clostridia; o__Clostridiales; f__Ruminococcaceae; g__Ruminococcus; s__
OTU_595	3	6	11	23	0	5	78	20	6	13	5	1	4	0	0	7	13	0	0	0	3	6	0	3	0	16	27	26	8	7	0	0	0	0	0	0	0	0	0	0	0	0	0	k__Bacteria; p__Bacteroidetes; c__Bacteroidia; o__Bacteroidales; f__Prevotellaceae; g__Prevotella; s__copri
OTU_596	0	0	0	0	0	0	0	0	0	0	0	0	0	0	0	0	0	0	0	1	0	0	0	0	0	0	0	0	1	0	749	10	0	0	3	3	11	15	24	0	0	0	1	k__Bacteria; p__Bacteroidetes; c__Bacteroidia; o__Bacteroidales; f__Bacteroidaceae; g__Bacteroides; s__
OTU_597	9	1	0	0	1	4	0	1	3	0	0	2	0	1	0	1	0	0	1	0	5	0	217	0	11	7	0	0	9	0	944	4	0	68	798	12	241	1285	23	167	3	198	248	k__Bacteria; p__Bacteroidetes; c__Bacteroidia; o__Bacteroidales; f__Bacteroidaceae; g__Bacteroides; s__ovatus
OTU_598	0	0	0	3	15	2	0	1	4	1	3	0	0	3	0	3	2	0	0	0	3	9	19	9	2	0	3	5	9	0	0	16	12	5	0	1	2	2	15	0	2	3	19	k__Bacteria; p__Firmicutes; c__Clostridia; o__Clostridiales; f__Ruminococcaceae; g__; s__
OTU_599	0	0	0	0	0	0	0	0	135	0	0	0	0	0	0	0	0	0	0	0	0	0	0	0	0	0	0	0	0	0	0	0	0	0	0	0	0	0	0	0	83	0	0	k__Bacteria; p__Firmicutes; c__Clostridia; o__Clostridiales; f__; g__; s__
OTU_600	2	2	14	0	0	3	11	1	57	3	0	0	3	1	1	24	5	3	207	4	10	105	10	7	4	55	7	21	53	29	0	127	0	43	1	0	2	2	4	8	50	16	1	k__Bacteria; p__Firmicutes; c__Clostridia; o__Clostridiales; f__Ruminococcaceae; g__; s__
OTU_601	24	10	2	0	0	7	10	3	18	2	0	0	2	0	3	10	0	0	0	0	1	2	5	4	0	15	3	6	24	1	0	53	28	22	0	0	0	9	45	0	0	10	0	k__Bacteria; p__Firmicutes; c__Clostridia; o__Clostridiales; f__Ruminococcaceae; g__Oscillospira; s__
OTU_602	0	0	0	0	0	0	0	0	0	0	0	0	0	0	0	0	0	0	0	0	0	0	1	0	0	0	0	0	0	0	0	0	1667	0	0	0	0	0	0	0	0	0	0	k__Bacteria; p__Firmicutes; c__Clostridia; o__Clostridiales; f__Veillonellaceae; g__; s__
OTU_603	0	0	0	0	0	0	0	0	0	0	0	0	0	0	0	0	0	0	0	0	0	0	0	0	0	0	0	0	0	0	0	1011	0	0	0	0	0	0	0	0	0	0	0	k__Bacteria; p__Bacteroidetes; c__Bacteroidia; o__Bacteroidales; f__S24-7; g__; s__
OTU_604	1	4	0	1	14	1	0	3	5	3	0	1	1	7	0	3	0	0	3	0	6	0	84	0	54	0	1	4	2	0	0	4	0	31	0	66	0	0	0	0	151	0	0	k__Bacteria; p__Firmicutes; c__Clostridia; o__Clostridiales; f__Ruminococcaceae; g__Oscillospira; s__
OTU_605	13	14	9	19	2	6	3	9	20	16	4	81	81	41	140	3	22	31	12	0	294	7	3	8	0	0	0	14	0	4	0	0	0	0	0	41	0	0	38	0	0	0	0	k__Bacteria; p__Actinobacteria; c__Coriobacteriia; o__Coriobacteriales; f__Coriobacteriaceae; g__; s__
OTU_606	90	293	22	33	52	80	7	42	302	19	5	175	10	87	0	107	126	0	143	2	41	98	525	233	151	5	58	76	37	8	0	146	0	101	42	1531	19	0	60	0	35	211	0	k__Bacteria; p__Firmicutes; c__Clostridia; o__Clostridiales; f__Ruminococcaceae; g__; s__
OTU_607	9	32	22	18	98	82	0	75	34	9	28	6	12	50	0	121	26	0	13	0	72	172	178	95	30	0	21	113	20	11	0	52	11	41	0	34	36	14	70	0	55	23	15	k__Bacteria; p__Firmicutes; c__Clostridia; o__Clostridiales; f__Ruminococcaceae; g__; s__
OTU_608	13	25	21	6	4	50	0	1	0	98	17	0	0	0	0	0	0	9	12	1	25	4	25	26	0	0	52	23	55	20	5	10	22	28	599	348	18	27	148	11	11	5	18	k__Bacteria; p__Firmicutes; c__Clostridia; o__Clostridiales; f__Lachnospiraceae
OTU_609	5	0	2	5	2	1	2	0	5	3	0	0	1	1	0	2	6	13	1	5	6	23	6	1	1	0	3	1	5	1	0	26	0	10	0	6	8	17	2	0	3	64	13	k__Bacteria; p__Firmicutes; c__Clostridia; o__Clostridiales; f__Ruminococcaceae; g__; s__
OTU_610	0	0	27	22	0	14	0	1	8	4	6	1	2	1	0	4	0	0	8	3	2	28	3	4	3	0	1	0	34	2	0	7	0	8	0	6	0	0	0	1	0	0	3	k__Bacteria; p__Firmicutes; c__Clostridia; o__Clostridiales; f__Ruminococcaceae; g__; s__
OTU_611	0	3	0	1	0	0	1	0	22	1	0	61	0	1	0	1	1	0	3	0	2	0	5	1	0	0	0	4	0	1	0	4	0	0	4	16	0	0	3	0	58	1	0	k__Bacteria; p__Firmicutes; c__Clostridia; o__Clostridiales; f__Ruminococcaceae; g__; s__
OTU_612	0	0	19	16	1	5	0	1	0	6	0	0	3	15	0	3	2	1	14	0	5	14	2	4	7	0	5	12	10	5	0	3	8	1	5	2	10	11	5	11	1	1	2	k__Bacteria; p__Firmicutes; c__Clostridia; o__Clostridiales; f__Lachnospiraceae; g__; s__
OTU_613	0	0	163	0	0	0	0	0	29	0	0	0	11	1	2604	0	0	1	0	0	0	0	0	60	0	0	0	2	0	0	0	0	0	0	0	0	0	0	1	0	0	0	0	k__Bacteria; p__Firmicutes; c__Clostridia; o__Clostridiales; f__Ruminococcaceae; g__; s__
OTU_614	0	3	3	1	5	13	10	6	29	1	0	4	1	1	0	4	0	0	7	5	4	4	7	4	7	3	7	6	10	2	0	6	4	7	1	10	2	5	15	1	4	2	5	k__Bacteria; p__Firmicutes; c__Clostridia; o__Clostridiales; f__Lachnospiraceae; g__Coprococcus; s__
OTU_615	0	0	0	0	0	0	0	0	0	156	27	0	0	0	0	0	0	0	0	0	0	0	2	0	0	78	0	0	0	0	0	937	0	0	0	0	0	0	0	0	0	0	0	k__Bacteria; p__Tenericutes; c__Mollicutes; o__RF39; f__; g__; s__
OTU_616	5	0	2	0	1	2	2	0	4	3	3	0	2	1	0	1	2	0	5	20	1	2	4	3	1	2	2	0	1	0	0	6	1	2	2	0	5	3	0	1	1	0	108	k__Bacteria; p__Firmicutes; c__Clostridia; o__Clostridiales; f__Ruminococcaceae; g__Faecalibacterium; s__prausnitzii
OTU_617	104	14	33	94	35	40	135	7	37	100	120	2	4	298	2770	17	93	38	12	78	149	382	284	187	1225	14	277	53	13	144	0	25	5	38	24	419	74	21	29	6	95	42	10	k__Bacteria; p__Firmicutes; c__Clostridia; o__Clostridiales; f__Lachnospiraceae; g__[Ruminococcus]; s__
OTU_618	5	16	19	156	18	2	4	5	20	40	325	2	7	5	0	16	17	14	16	57	6	106	46	9	6	11	5	82	70	13	1	244	39	4	0	20	30	87	157	0	50	95	0	k__Bacteria; p__Firmicutes; c__Clostridia; o__Clostridiales; f__; g__; s__
OTU_619	5	0	263	5	1	1	0	2	0	15	1	1	7	0	0	20	12	2	253	0	83	12	112	49	6	0	26	87	0	0	0	0	0	13	0	8	0	0	0	0	3	39	38	k__Bacteria; p__Firmicutes; c__Clostridia; o__Clostridiales; f__; g__; s__
OTU_620	3	0	4	1	7	4	2	5	2	2	1	19	3	37	0	9	3	0	5	0	18	62	30	3	97	6	18	10	3	32	0	13	0	6	0	49	1	2	21	0	8	41	0	k__Bacteria; p__Firmicutes; c__Clostridia; o__Clostridiales; f__Lachnospiraceae; g__Blautia; s__
OTU_621	90	0	4	26	0	0	3	1	10	4	0	0	5	1	0	0	1	0	2	2	5	0	1	1	0	0	0	3	0	6	0	0	0	10	0	0	0	0	0	0	0	14	0	k__Bacteria; p__Firmicutes; c__Clostridia; o__Clostridiales; f__Ruminococcaceae; g__; s__
OTU_622	81	2	11	19	0	0	9	2	5	4	1	0	3	4	0	5	1	12	0	11	11	1	7	1	1	4	0	4	1	11	0	1	2	8	2	5	5	1	1	1	0	7	2	k__Bacteria; p__Firmicutes; c__Clostridia; o__Clostridiales; f__Ruminococcaceae; g__; s__
OTU_623	1	0	9	7	0	54	1	0	9	3	10	0	0	7	0	5	2	0	18	3	16	39	4	15	1	1	0	2	20	4	0	41	2	38	13	5	9	1	25	12	40	4	4	k__Bacteria; p__Firmicutes; c__Clostridia; o__Clostridiales; f__Ruminococcaceae; g__; s__
OTU_624	0	1	7	3	0	9	0	1	2	0	0	45	1	17	0	13	0	0	0	0	467	19	0	0	0	3	5	12	0	15	0	0	0	0	0	0	0	0	0	0	7	0	0	k__Bacteria; p__Actinobacteria; c__Coriobacteriia; o__Coriobacteriales; f__Coriobacteriaceae; g__; s__
OTU_625	0	0	0	0	0	0	1	22	2	24	1	0	0	1	0	0	0	0	0	0	0	0	2	0	0	0	0	0	0	0	0	6	0	57	0	0	0	0	39	0	0	34	0	k__Bacteria; p__Firmicutes; c__Clostridia; o__Clostridiales; f__Ruminococcaceae; g__Ruminococcus; s__
OTU_626	252	0	84	98	10	0	0	297	0	21	1	3	14	2	0	10	374	1	68	0	1783	276	66	34	202	14	389	54	0	642	0	4	0	327	0	257	0	0	1	0	12	9	14	k__Bacteria; p__Firmicutes; c__Clostridia; o__Clostridiales; f__Lachnospiraceae; g__Coprococcus
OTU_627	0	1	4	1	3	11	0	2	1	11	3	0	1	1	0	77	65	29	17	3	5	4	3	4	1	6	2	3	2	3	0	7	0	4	5	4	6	9	1	6	23	3	95	k__Bacteria; p__Firmicutes; c__Clostridia; o__Clostridiales; f__Ruminococcaceae; g__; s__
OTU_628	11	6	39	73	6	201	23	14	76	38	45	13	18	101	2	45	45	19	124	160	77	326	42	166	13	22	22	12	117	27	0	130	34	131	104	9	67	62	113	240	95	41	28	k__Bacteria; p__Firmicutes; c__Clostridia; o__Clostridiales; f__Ruminococcaceae; g__; s__
OTU_629	0	2	5	3	1	4	1	0	7	8	0	0	1	1	0	0	0	2	5	1	0	0	5	1	1	0	8	7	16	0	0	8	3	3	8	33	5	17	88	0	0	1	7	k__Bacteria; p__Firmicutes; c__Clostridia; o__Clostridiales; f__; g__; s__
OTU_630	0	0	0	21	616	0	0	0	0	0	0	0	11	0	0	162	0	0	0	0	0	0	0	0	0	176	0	459	0	0	0	0	0	0	0	0	0	0	0	0	357	0	0	k__Bacteria; p__Bacteroidetes; c__Bacteroidia; o__Bacteroidales; f__; g__; s__
OTU_631	11	1	10	35	10	15	69	0	34	15	0	5	18	11	0	3	5	0	0	0	34	0	0	8	1	17	50	56	33	5	0	0	0	0	0	0	0	0	0	0	0	0	0	k__Bacteria; p__Bacteroidetes; c__Bacteroidia; o__Bacteroidales; f__Prevotellaceae; g__Prevotella; s__
OTU_632	0	5	0	0	0	0	0	0	257	0	0	0	0	0	0	0	0	0	0	0	0	0	0	0	0	0	0	0	0	0	0	0	0	30	0	0	0	0	0	0	0	0	0	k__Bacteria; p__Tenericutes; c__Mollicutes; o__RF39; f__; g__; s__
OTU_633	0	0	0	0	0	0	0	0	0	0	0	0	0	0	0	0	0	0	0	0	0	0	0	0	0	0	0	0	0	0	0	42	23	0	331	0	0	441	0	1	1	57	336	k__Bacteria; p__Bacteroidetes; c__Bacteroidia; o__Bacteroidales; f__Bacteroidaceae; g__Bacteroides; s__
OTU_634	0	0	0	0	0	0	0	0	0	0	0	0	0	0	0	0	0	0	2	0	0	0	0	0	0	0	0	0	0	0	0	58	0	0	0	0	1225	0	0	201	0	0	355	k__Bacteria; p__Bacteroidetes; c__Bacteroidia; o__Bacteroidales; f__[Paraprevotellaceae]; g__Paraprevotella; s__
OTU_635	27	0	4	27	0	0	0	51	0	1	0	1	0	0	0	2	54	0	8	0	270	57	16	4	27	1	48	6	0	144	0	1	0	35	0	37	1	0	0	0	2	0	3	k__Bacteria; p__Firmicutes; c__Clostridia; o__Clostridiales; f__; g__; s__
OTU_636	0	0	0	4	3	0	0	0	0	1	192	0	0	48	0	0	0	0	3	0	356	0	0	0	11	0	4	0	25	0	0	0	0	2	0	0	0	0	232	3	0	0	0	k__Bacteria; p__Firmicutes; c__Clostridia; o__Clostridiales; f__Ruminococcaceae; g__; s__
OTU_637	17	25	0	0	5	10	0	0	10	0	55	6	0	121	0	3	2	0	1	0	0	18	16	88	116	0	5	9	0	1	0	0	0	8	0	3	0	70	0	19	6	4	12	k__Bacteria; p__Firmicutes; c__Clostridia; o__Clostridiales; f__Ruminococcaceae; g__; s__
OTU_638	10	8	54	15	1	18	66	19	10	14	13	1	43	4	14	10	12	34	23	18	8	12	18	16	2	70	73	8	16	27	0	0	0	5	0	6	0	0	10	5	0	0	0	k__Bacteria; p__Bacteroidetes; c__Bacteroidia; o__Bacteroidales; f__Prevotellaceae; g__Prevotella; s__copri
OTU_639	5	0	3	6	1	8	3	9	32	14	2	2	0	1	0	10	30	28	4	28	9	29	5	0	1	1	3	0	0	6	0	264	0	28	0	10	36	65	10	0	50	227	30	k__Bacteria; p__Firmicutes; c__Clostridia; o__Clostridiales; f__Ruminococcaceae; g__; s__
OTU_640	0	0	1	2	0	35	1	0	0	8	0	3	0	0	0	0	62	0	0	0	0	0	6	10	0	1	1	0	0	1	0	0	0	114	0	0	0	0	0	0	0	0	0	k__Bacteria; p__Firmicutes; c__Clostridia; o__Clostridiales; f__Ruminococcaceae; g__; s__
OTU_641	3	1	2	7	0	3	0	2	0	1	15	0	1	0	0	6	2	5	15	6	4	9	5	8	10	0	2	3	9	24	0	2	4	5	0	54	31	10	3	0	5	16	9	k__Bacteria; p__Firmicutes; c__Clostridia; o__Clostridiales; f__Ruminococcaceae; g__; s__
OTU_642	0	0	0	0	0	0	0	0	0	0	3	0	0	0	0	0	0	0	0	0	0	0	0	0	245	0	0	0	0	0	0	0	0	0	0	8	398	53	11	42	0	0	306	k__Bacteria; p__Bacteroidetes; c__Bacteroidia; o__Bacteroidales; f__Rikenellaceae; g__; s__
OTU_643	244	3	28	84	5	36	0	19	96	14	83	90	15	3132	70	25	59	62	11	3	1047	40	424	660	368	13	436	57	0	58	0	0	0	0	0	2	0	0	1	1642	308	0	0	k__Bacteria; p__Firmicutes; c__Erysipelotrichi; o__Erysipelotrichales; f__Erysipelotrichaceae; g__[Eubacterium]; s__biforme
OTU_644	0	25	0	0	49	0	0	0	11	4	58	67	0	0	0	0	0	0	0	2	3	0	12	13	0	0	0	1	0	0	0	0	0	34	0	18	0	0	0	0	65	0	0	k__Bacteria; p__Firmicutes; c__Clostridia; o__Clostridiales; f__Ruminococcaceae; g__; s__
OTU_645	0	0	0	0	0	0	2	0	0	0	0	0	0	1	0	0	0	0	1	2	0	1	1	0	0	0	1	2	0	0	0	161	0	8	0	30	0	0	31	0	51	76	0	k__Bacteria; p__Firmicutes; c__Clostridia; o__Clostridiales; f__; g__; s__
OTU_646	149	1	23	136	0	63	12	34	9	6	2	0	18	13	0	11	5	39	53	19	14	23	9	19	6	30	20	15	157	78	0	14	196	28	11	29	127	164	116	12	14	13	0	k__Bacteria; p__Firmicutes; c__Clostridia; o__Clostridiales; f__Lachnospiraceae; g__; s__
OTU_647	10	14	41	18	2	5	29	6	7	10	10	1	28	1	5	13	20	22	15	2	5	7	12	4	2	23	41	6	12	2	0	0	0	3	0	2	0	0	7	0	0	0	0	k__Bacteria; p__Bacteroidetes; c__Bacteroidia; o__Bacteroidales; f__Prevotellaceae; g__Prevotella; s__copri
OTU_648	0	54	0	0	48	1	0	0	226	2	285	0	0	0	0	0	0	0	0	0	18	0	0	0	0	0	0	0	0	0	0	0	0	0	0	0	0	0	0	0	1170	0	0	k__Bacteria; p__Firmicutes; c__Clostridia; o__Clostridiales; f__Christensenellaceae; g__; s__
OTU_649	7	0	0	0	32	1	0	0	11	0	0	0	0	0	0	0	12	0	17	0	5	8	68	4	40	0	0	0	19	3	0	163	23	22	4	73	0	1	20	0	1116	205	35	k__Bacteria; p__Bacteroidetes; c__Bacteroidia; o__Bacteroidales; f__Bacteroidaceae; g__Bacteroides; s__
OTU_650	310	350	301	959	1244	1391	482	424	123	72	0	67	40	82	0	2185	538	48	0	0	0	0	0	97	0	73	109	2731	0	698	0	0	0	0	0	1	0	0	0	0	0	0	0	k__Bacteria; p__Firmicutes; c__Clostridia; o__Clostridiales; f__Lachnospiraceae; g__Butyrivibrio; s__
OTU_651	17	8	3	6	8	7	4	11	86	15	5	3	4	2	0	5	28	58	5	19	8	39	10	2	13	1	3	1	1	5	0	129	0	38	0	13	17	32	4	0	24	205	5	k__Bacteria; p__Firmicutes; c__Clostridia; o__Clostridiales; f__Ruminococcaceae; g__; s__
OTU_652	3	0	3	24	0	4	1	1	0	18	0	0	1	14	0	2	0	13	41	61	21	18	5	5	0	3	7	0	51	8	0	8	0	1	15	3	0	21	0	12	10	13	155	k__Bacteria; p__Firmicutes; c__Clostridia; o__Clostridiales; f__Lachnospiraceae
OTU_653	0	2	0	0	0	0	0	0	1	1	1	9	15	0	0	0	3	3	2	2	64	0	3	0	78	0	13	2	0	7	0	0	17	2	5	54	5	11	7	54	16	16	13	k__Bacteria; p__Firmicutes; c__Clostridia; o__Clostridiales; f__; g__; s__
OTU_654	12	81	14	47	3	0	79	15	8	4	0	9	8	0	0	18	43	3	46	0	13	0	0	16	2	45	7	65	0	12	0	0	0	0	0	0	0	0	1	2	0	0	0	k__Bacteria; p__Bacteroidetes; c__Bacteroidia; o__Bacteroidales; f__Prevotellaceae; g__Prevotella; s__copri
OTU_655	72	11	64	0	2	78	27	424	67	155	0	23	45	1	0	468	0	31	0	0	25	35	0	13	0	44	73	144	1	151	0	0	0	0	0	0	0	0	0	0	0	0	0	k__Bacteria; p__Firmicutes; c__Clostridia; o__Clostridiales; f__Veillonellaceae; g__Mitsuokella; s__
OTU_656	11	11	13	4	0	11	28	7	6	12	3	1	20	2	12	15	11	2	7	0	0	4	4	2	5	17	53	4	12	10	0	0	0	6	0	6	0	0	0	1	0	0	0	k__Bacteria; p__Bacteroidetes; c__Bacteroidia; o__Bacteroidales; f__Prevotellaceae; g__Prevotella; s__copri
OTU_657	0	0	0	0	1	1	0	0	0	0	30	1	0	1	0	0	1	53	0	101	4	0	4	0	17	0	3	0	18	1	0	184	25	7	40	129	219	372	6	0	2	158	18	k__Bacteria; p__Firmicutes; c__Erysipelotrichi; o__Erysipelotrichales; f__Erysipelotrichaceae; g__; s__
OTU_658	14	4	0	0	6	29	0	3	31	6	137	5	1	66	0	3	0	0	9	0	0	0	47	3	0	2	16	1	0	0	0	15	182	96	0	23	0	85	346	4	261	0	436	k__Bacteria; p__Bacteroidetes; c__Bacteroidia; o__Bacteroidales; f__[Odoribacteraceae]; g__Butyricimonas; s__
OTU_659	0	0	0	0	0	0	0	0	0	0	0	0	0	0	0	0	0	0	0	75	0	0	0	0	0	0	0	0	0	0	0	0	0	0	0	0	106	0	0	0	0	0	0	k__Bacteria; p__Bacteroidetes; c__Bacteroidia; o__Bacteroidales; f__Bacteroidaceae; g__Bacteroides; s__plebeius
OTU_660	0	0	0	0	0	0	0	0	0	0	0	243	0	0	0	0	0	0	0	0	0	0	0	0	0	0	0	0	0	0	0	0	0	0	0	0	0	0	0	0	0	0	0	k__Bacteria; p__Proteobacteria; c__Alphaproteobacteria; o__; f__; g__; s__
OTU_661	17	0	12	1	0	0	0	19	0	3	0	0	2	0	0	8	18	0	31	0	64	9	21	14	21	1	9	14	0	7	0	0	0	21	0	5	0	0	0	0	1	5	0	k__Bacteria; p__Firmicutes; c__Clostridia; o__Clostridiales; f__Lachnospiraceae; g__Coprococcus; s__eutactus
OTU_662	0	5	0	10	2	236	0	0	2	36	26	7	0	0	0	0	3	0	12	0	0	60	1	8	14	0	47	6	6	0	0	1908	16	146	7	65	0	0	4	1	5	420	63	k__Bacteria; p__Firmicutes; c__Clostridia; o__Clostridiales; f__Ruminococcaceae; g__Ruminococcus; s__
OTU_663	0	9	5	9	2	24	1	4	53	10	6	9	0	10	0	17	34	5	42	0	5	47	9	4	17	0	4	16	91	4	0	11	3	17	0	9	8	0	6	0	3	3	1	k__Bacteria; p__Firmicutes; c__Clostridia; o__Clostridiales; f__Lachnospiraceae; g__; s__
OTU_664	1	2995	0	2049	638	952	299	484	2412	0	0	0	870	0	0	890	814	0	0	0	0	0	0	0	0	0	0	3883	0	1939	0	9	0	0	0	1	0	0	0	0	0	0	0	k__Bacteria; p__Bacteroidetes; c__Bacteroidia; o__Bacteroidales; f__Prevotellaceae; g__Prevotella; s__
OTU_665	0	16	0	0	1	0	0	0	169	0	0	3	0	0	0	1	0	0	4	0	1	0	1	0	0	0	0	0	0	0	0	3	0	29	1	2	0	0	2	1	18	110	0	k__Bacteria; p__Firmicutes; c__Clostridia; o__Clostridiales; f__; g__; s__
OTU_666	0	3	0	0	6	1	1	0	0	2	1	0	0	4	0	0	17	0	0	1	10	0	4	1	2	0	3	2	2	4	3	82	7	16	27	25	30	108	37	2	56	5	8	k__Bacteria; p__Firmicutes; c__Clostridia; o__Clostridiales; f__; g__; s__
OTU_667	0	362	3	16	48	259	4	27	1698	44	465	58	9	11	0	33	2	0	59	3	53	3	67	144	3	0	75	155	0	10	0	148	0	336	0	288	3	0	45	0	902	4	0	k__Bacteria; p__Firmicutes; c__Clostridia; o__Clostridiales; f__Ruminococcaceae; g__; s__
OTU_668	2	0	4	17	1	0	4	1	0	17	0	0	5	4	0	2	1	13	11	8	5	1	0	0	0	9	9	0	41	5	0	0	0	0	0	0	0	1	0	2	0	1	25	k__Bacteria; p__Firmicutes; c__Clostridia; o__Clostridiales; f__Lachnospiraceae; g__Roseburia; s__
OTU_669	0	0	0	9	0	3	0	0	0	0	1	2	0	0	11	0	0	0	2	44	1	1	72	15	0	1	0	1	3	0	33	15	23	7	16	8	10	35	136	14	22	11	76	k__Bacteria; p__Bacteroidetes; c__Bacteroidia; o__Bacteroidales; f__Bacteroidaceae; g__Bacteroides; s__
OTU_670	0	105	0	0	0	0	0	0	0	2	0	255	0	0	0	0	0	0	1	0	1797	0	0	0	0	0	0	0	0	1	0	0	0	47	0	0	0	0	0	1	0	0	0	k__Bacteria; p__Firmicutes; c__Clostridia; o__Clostridiales; f__Lachnospiraceae; g__Coprococcus; s__
OTU_671	0	29	0	1	0	6	0	21	8	25	5	214	14	1	0	2	119	0	0	0	3	0	8	39	17	0	3	8	0	2	0	0	0	72	0	0	0	0	0	0	2	0	0	k__Bacteria; p__Firmicutes; c__Clostridia; o__Clostridiales; f__; g__; s__
OTU_672	0	0	0	37	6	6	0	0	0	0	0	3	0	0	3	0	0	0	1	26	4	0	150	30	0	0	0	5	0	0	0	0	0	0	0	0	2	0	22	4	5	0	28	k__Bacteria; p__Bacteroidetes; c__Bacteroidia; o__Bacteroidales; f__Bacteroidaceae; g__Bacteroides; s__fragilis
OTU_673	228	0	0	1	0	3	50	9	0	0	5	0	0	0	0	1	0	14	0	0	0	0	0	0	0	0	0	0	3	0	0	0	0	0	0	15	0	2	0	0	0	0	0	k__Bacteria; p__Proteobacteria; c__Gammaproteobacteria; o__Enterobacteriales; f__Enterobacteriaceae; g__; s__
OTU_674	3	12	0	12	14	0	0	5	18	7	0	2	2	3	0	0	27	0	0	0	0	0	0	25	3	0	0	19	48	0	3	0	13	0	13	4	11	3	12	0	0	2	6	k__Bacteria; p__Bacteroidetes; c__Bacteroidia; o__Bacteroidales; f__Bacteroidaceae; g__Bacteroides; s__
OTU_675	251	1	166	2028	48	123	14	47	14	913	129	30	272	995	2	81	36	727	1158	960	1230	597	97	79	35	198	348	7	4166	404	45	59	69	92	592	175	24	598	26	303	124	332	4756	k__Bacteria; p__Firmicutes; c__Clostridia; o__Clostridiales; f__Lachnospiraceae; g__; s__
OTU_676	73	80	91	402	1	1550	96	16	8	1559	9	671	245	108	0	351	947	534	508	1	0	80	0	11	28	1001	451	1604	0	874	0	1	0	0	0	0	0	0	1	0	0	0	1917	k__Bacteria; p__Bacteroidetes; c__Bacteroidia; o__Bacteroidales; f__Prevotellaceae; g__Prevotella; s__copri
OTU_677	0	0	0	0	0	15	0	0	0	0	0	0	0	0	0	157	4	0	0	0	0	0	4	0	0	0	0	4	0	14	0	0	0	0	0	0	0	0	0	0	1	0	0	k__Bacteria; p__Firmicutes; c__Clostridia; o__Clostridiales; f__Veillonellaceae; g__Megasphaera; s__
OTU_678	26	1	1	6	6	13	2	6	12	4	3	21	0	5	0	1	0	1	12	0	8	51	4	9	0	0	5	1	2	2	0	19	1	26	0	46	0	7	7	0	16	18	0	k__Bacteria; p__Firmicutes; c__Clostridia; o__Clostridiales; f__; g__; s__
OTU_679	1	2	3	0	0	5	1	1	1	1	0	6	9	7	0	2	0	0	2	0	0	0	0	2	8	0	12	5	0	3	0	0	0	163	0	18	0	0	0	0	2	0	0	k__Bacteria; p__Firmicutes; c__Clostridia; o__Clostridiales; f__; g__; s__
OTU_680	0	2	0	0	0	0	0	0	0	23	0	0	5	0	0	0	0	0	0	0	172	0	0	0	0	0	0	0	369	0	0	0	95	0	0	0	0	0	0	0	0	0	0	k__Bacteria; p__Firmicutes; c__Clostridia; o__Clostridiales; f__Ruminococcaceae; g__Ruminococcus; s__
OTU_681	0	0	0	0	0	0	0	0	0	0	0	0	0	0	0	0	0	0	0	0	0	0	0	0	0	0	0	0	0	0	0	20	17	0	71	0	0	96	1	0	12	42	75	k__Bacteria; p__Bacteroidetes; c__Bacteroidia; o__Bacteroidales; f__Bacteroidaceae; g__Bacteroides; s__
OTU_682	0	0	0	1	0	0	0	0	173	21	0	63	0	2	0	0	0	0	0	0	0	0	48	0	0	0	0	0	0	0	0	0	0	9	0	0	0	0	0	0	0	0	0	k__Bacteria; p__Tenericutes; c__Mollicutes; o__RF39; f__; g__; s__
OTU_683	0	0	0	0	0	0	0	0	0	0	1	0	0	0	1	0	0	0	0	17	0	0	26	0	0	0	0	0	2	0	37	25	0	1	10	22	136	20	67	17	4	6	20	k__Bacteria; p__Bacteroidetes; c__Bacteroidia; o__Bacteroidales; f__Bacteroidaceae; g__Bacteroides; s__
OTU_684	0	330	0	0	2	0	0	0	76	1	2	116	0	0	0	0	0	0	0	8	0	0	44	0	0	0	0	0	0	0	0	9	0	195	0	0	0	0	123	0	1	278	0	k__Bacteria; p__Firmicutes; c__Clostridia; o__Clostridiales; f__; g__; s__
OTU_685	0	0	0	0	0	0	1	0	0	0	43	0	0	0	278	0	0	0	0	0	0	0	0	1	0	1	0	1	0	0	0	0	0	0	0	0	0	22	0	126	0	0	0	k__Bacteria; p__Firmicutes; c__Clostridia; o__Clostridiales; f__Ruminococcaceae; g__Oscillospira; s__
OTU_686	0	0	0	0	0	0	0	0	0	0	153	0	0	0	0	0	0	0	0	0	0	1	0	2	0	0	0	0	1	0	0	2	1	0	2	7	0	0	0	3	4	0	2	k__Bacteria; p__Firmicutes; c__Clostridia; o__Clostridiales; f__; g__; s__
OTU_687	0	19	19	2	12	13	2	10	17	25	43	1	0	27	0	17	0	2	0	1	13	0	33	17	10	0	10	12	3	0	0	0	0	17	0	2	0	0	35	0	37	1	1	k__Bacteria; p__Proteobacteria; c__Betaproteobacteria; o__Burkholderiales; f__Oxalobacteraceae; g__Oxalobacter; s__formigenes
OTU_688	48	7	1	3	11	14	1	10	8	1	1	5	1	14	0	5	6	0	5	0	20	2	27	6	1	0	1	10	0	1	1	9	0	7	2	3	1	0	5	0	7	0	1	k__Bacteria; p__Firmicutes; c__Clostridia; o__Clostridiales; f__Ruminococcaceae; g__; s__
OTU_689	786	2886	2501	114	417	3157	3054	3962	1243	2950	150	167	4172	1500	4	6125	7133	6584	6425	2	747	1618	3174	2557	25	1596	1075	2674	5209	1161	2	779	48	11	596	5853	4	1	4	0	3	1500	5372	k__Bacteria; p__Firmicutes; c__Clostridia; o__Clostridiales; f__Veillonellaceae; g__Dialister; s__
OTU_690	0	228	0	0	0	7	0	0	129	18	0	201	0	6	0	8	0	0	0	2	0	0	100	9	0	0	0	3	0	1	0	69	0	155	0	242	0	0	0	0	301	348	0	k__Bacteria; p__Firmicutes; c__Clostridia; o__Clostridiales; f__; g__; s__
OTU_691	0	8	0	0	9	0	0	10	27	8	37	0	0	0	0	0	2	0	8	0	7	7	22	44	5	0	0	12	0	0	0	0	0	8	0	0	0	0	19	0	44	0	0	k__Bacteria; p__Firmicutes; c__Clostridia; o__Clostridiales; f__Ruminococcaceae; g__; s__
OTU_692	6	3	32	13	0	11	28	21	4	4	16	0	41	2	6	24	8	11	11	6	10	3	11	4	2	39	39	5	10	8	0	0	0	7	0	1	0	0	12	1	0	0	0	k__Bacteria; p__Bacteroidetes; c__Bacteroidia; o__Bacteroidales; f__Prevotellaceae; g__Prevotella; s__copri
OTU_693	23	132	16	0	24	31	2	1025	38	0	0	0	327	0	1	726	668	0	0	1	1	301	0	0	0	0	0	127	0	341	0	2	0	11	0	0	0	0	0	0	18	46	1	k__Bacteria; p__Firmicutes; c__Clostridia; o__Clostridiales; f__Veillonellaceae; g__Megasphaera; s__
OTU_694	1	0	5	19	0	11	1	1	1	5	0	0	1	1	0	17	0	1	21	0	6	22	2	4	1	0	1	1	8	22	0	4	0	1	5	13	4	21	6	9	2	2	4	k__Bacteria; p__Firmicutes; c__Clostridia; o__Clostridiales; f__Lachnospiraceae
OTU_695	0	0	8	10	0	0	2	6	0	0	0	0	13	0	0	0	4	0	0	0	0	2	0	0	0	0	0	45	30	329	0	0	0	0	0	0	0	6	0	0	0	3	0	k__Bacteria; p__Proteobacteria; c__Gammaproteobacteria; o__Pasteurellales; f__Pasteurellaceae; g__Aggregatibacter; s__
OTU_696	1	1	10	9	2	12	3	4	0	7	0	0	12	49	0	3	4	0	7	0	4	21	6	30	46	2	27	9	27	5	0	3	44	16	11	8	23	23	22	1	13	20	2	k__Bacteria; p__Firmicutes; c__Clostridia; o__Clostridiales; f__Ruminococcaceae; g__; s__
OTU_697	0	4	0	1	17	2	1	2	12	0	50	31	0	22	0	3	3	0	1	0	1	3	12	9	10	0	1	1	0	0	0	3	0	10	0	0	0	0	5	0	3	23	0	k__Bacteria; p__Firmicutes; c__Clostridia; o__Clostridiales; f__; g__; s__
OTU_698	0	1	0	1	0	0	0	4	0	0	0	0	3	0	0	7	3	0	0	0	0	0	0	0	0	0	0	0	0	0	0	0	0	0	0	1	0	0	0	2570	0	1	0	k__Bacteria; p__Firmicutes; c__Clostridia; o__Clostridiales; f__Veillonellaceae; g__Megasphaera; s__
OTU_699	530	38	9	1878	105	0	1	651	3	5	0	1	74	37	0	2223	481	0	2241	0	9	3939	2	198	46	28	39	136	89	1212	0	823	0	1054	0	4999	1	0	0	90	434	1	0	k__Bacteria; p__Firmicutes; c__Clostridia; o__Clostridiales; f__Ruminococcaceae; g__; s__
OTU_700	0	0	0	0	0	0	0	0	0	0	0	0	0	0	0	0	0	0	0	0	0	0	0	0	0	0	0	0	0	0	0	0	0	0	0	0	1458	0	0	0	0	0	0	k__Bacteria; p__Bacteroidetes; c__Bacteroidia; o__Bacteroidales; f__Bacteroidaceae; g__Bacteroides; s__plebeius
OTU_701	0	160	0	0	0	0	0	0	0	0	0	0	0	13	0	0	0	0	0	0	33	0	0	0	0	0	0	0	0	0	0	0	0	0	0	0	0	0	0	0	0	0	0	k__Bacteria; p__Bacteroidetes; c__Bacteroidia; o__Bacteroidales; f__; g__; s__
OTU_702	0	0	0	0	0	0	2	0	0	0	0	0	0	12	45	0	0	1	1	0	4	2	1	2	3	0	0	0	1	2	5	0	9	2	5	20	26	26	10	1	3	5	2	k__Bacteria; p__Firmicutes; c__Clostridia; o__Clostridiales; f__Lachnospiraceae; g__; s__
OTU_703	7	9	4	10	23	17	10	6	1	1	0	1	1	2	0	42	12	0	0	0	0	0	0	0	0	0	2	36	0	10	0	0	0	0	0	0	0	0	0	0	0	0	0	k__Bacteria; p__Firmicutes; c__Clostridia; o__Clostridiales; f__Lachnospiraceae; g__Butyrivibrio; s__
OTU_704	5	0	2	9	0	1	19	1	0	5	2	0	1	28	23	6	11	0	4	3	12	59	20	13	55	0	18	3	2	17	0	3	1	4	2	47	12	1	6	2	6	7	9	k__Bacteria; p__Firmicutes; c__Clostridia; o__Clostridiales; f__Lachnospiraceae; g__[Ruminococcus]; s__
OTU_705	0	0	4	78	1	0	4	2	2	7	0	0	6	21	0	9	2	0	39	1	2	83	24	16	21	1	11	7	65	20	0	14	20	19	0	42	22	3	40	15	41	24	5	k__Bacteria; p__Firmicutes; c__Clostridia; o__Clostridiales; f__Ruminococcaceae; g__; s__
OTU_706	100	5	58	45	9	3	14	5	11	2	3	143	9	278	140	9	128	1316	13	3	286	234	25	30	80	8	3	19	23	1	0	0	0	0	0	251	0	9	27	95	27	13	0	k__Bacteria; p__Actinobacteria; c__Coriobacteriia; o__Coriobacteriales; f__Coriobacteriaceae; g__Slackia; s__
OTU_707	0	0	1	0	0	1	0	0	1	0	62	0	0	0	11	0	4	0	3	51	1	1	1	0	10	0	0	0	1	0	55	2	13	0	3	167	40	14	2	77	55	3	210	k__Bacteria; p__Firmicutes; c__Clostridia; o__Clostridiales; f__Lachnospiraceae; g__[Ruminococcus]; s__
OTU_708	0	0	0	9	0	0	0	1	0	0	1	0	0	1	3	0	0	0	0	1	0	283	0	0	1	0	6	0	586	0	1527	151	7202	1	5988	0	752	152	11	33	2	1	194	k__Bacteria; p__Proteobacteria; c__Betaproteobacteria; o__Burkholderiales; f__Alcaligenaceae; g__Sutterella; s__
OTU_709	22	0	2	714	0	3	9	5	0	26	6	0	1	0	0	0	1	11	191	0	1	0	64	11	484	23	250	35	1431	101	0	26	0	318	11	0	21	0	8	244	33	0	26	k__Bacteria; p__Firmicutes; c__Clostridia; o__Clostridiales; f__Ruminococcaceae; g__; s__
OTU_710	0	6	3	1	1	8	31	10	0	22	0	2	1	0	0	65	171	48	1	0	2	719	1	4	6	34	0	6	22	21	0	0	0	2	0	2	0	0	3	3	2	14	0	k__Bacteria; p__Firmicutes; c__Clostridia; o__Clostridiales; f__Clostridiaceae
OTU_711	76	2	14	2	5	12	1	2	2	0	4	78	0	6	0	10	0	0	5	1	13	9	25	3	4	0	6	1	8	3	25	7	0	0	6	0	11	42	2	0	3	13	25	k__Bacteria; p__Firmicutes; c__Clostridia; o__Clostridiales; f__Ruminococcaceae; g__; s__
OTU_712	27	0	50	43	1	29	22	6	12	2	0	1	1	0	72	0	3	0	4	4	0	1	4	10	0	40	14	0	117	10	0	45	70	64	91	0	22	80	46	3	36	14	3	k__Bacteria; p__Firmicutes; c__Clostridia; o__Clostridiales; f__Lachnospiraceae
OTU_713	16	0	6	0	0	0	0	0	0	0	0	3	0	0	1	0	0	0	4	9	0	2	8	1	34	0	0	0	0	0	0	22	3	6	47	15	7	44	0	4	13	12	0	k__Bacteria; p__Actinobacteria; c__Actinobacteria; o__Bifidobacteriales; f__Bifidobacteriaceae; g__Bifidobacterium
OTU_714	0	13	42	3	45	4	1	1	36	42	5	472	2	3	0	9	40	5	15	0	7	0	25	72	24	0	2	78	5	2	0	1	2	3	4	6	0	0	0	0	0	1	5	k__Bacteria; p__Firmicutes; c__Clostridia; o__Clostridiales; f__Ruminococcaceae; g__; s__
OTU_715	0	1	20	82	2	8	9	3	2	7	0	1	36	2	0	6	8	1	32	1	6	30	16	14	41	1	35	14	82	25	0	4	38	6	49	17	17	22	46	4	6	7	7	k__Bacteria; p__Firmicutes; c__Clostridia; o__Clostridiales; f__Lachnospiraceae; g__; s__
OTU_716	0	103	0	0	0	0	0	2	67	0	500	232	0	262	0	0	0	0	149	0	1	0	234	218	0	0	1	0	0	0	0	148	0	94	1	0	0	0	1	0	1	149	0	k__Bacteria; p__Tenericutes; c__Mollicutes; o__RF39; f__; g__; s__
OTU_717	0	0	0	8	31	0	0	0	0	0	5	0	0	1	0	0	0	0	0	0	1	1	0	0	7	0	0	0	0	0	0	4	0	23	1	110	0	0	0	1	4	4	5	k__Bacteria; p__Firmicutes; c__Bacilli; o__Lactobacillales; f__Enterococcaceae; g__Enterococcus; s__
OTU_718	0	0	1	0	0	0	0	0	0	5	6	0	0	0	0	0	0	0	0	0	0	0	1	0	0	0	0	0	108	0	0	47	0	0	0	0	0	0	0	0	30	0	0	k__Bacteria; p__Tenericutes; c__Mollicutes; o__RF39; f__; g__; s__
OTU_719	0	0	0	1	0	1	1	0	0	19	0	2	0	0	0	0	0	0	0	5	0	2	1	4	0	0	0	1	0	1	0	427	0	27	0	77	0	0	12	0	77	131	0	k__Bacteria; p__Firmicutes; c__Clostridia; o__Clostridiales; f__; g__; s__
OTU_720	7	12	6	10	15	14	0	2	17	3	7	90	1	4	0	17	4	0	16	0	7	1	42	40	8	2	9	42	10	9	0	18	0	2	0	25	0	0	9	0	73	28	16	k__Bacteria; p__Firmicutes; c__Clostridia; o__Clostridiales; f__Clostridiaceae; g__; s__
OTU_721	0	22	0	2	132	27	3	12	149	10	471	46	7	134	0	12	28	0	15	2	16	17	109	45	24	0	6	15	1	1	0	17	0	97	0	0	0	0	26	0	27	122	0	k__Bacteria; p__Firmicutes; c__Clostridia; o__Clostridiales; f__; g__; s__
OTU_722	15	41	2	1	5	36	0	4	159	40	21	13	1	6	0	16	17	0	17	0	6	10	24	15	1	3	1	7	21	8	0	14	0	94	0	1	0	0	0	0	20	2	0	k__Bacteria; p__Firmicutes; c__Clostridia; o__Clostridiales; f__Ruminococcaceae; g__; s__
OTU_724	0	0	0	0	0	0	0	0	0	0	0	0	0	0	0	0	0	0	0	0	0	0	0	0	0	0	0	0	0	0	2	1	33	0	1	3	69	0	3	2	92	0	4	k__Bacteria; p__Bacteroidetes; c__Bacteroidia; o__Bacteroidales; f__Rikenellaceae; g__; s__
OTU_725	0	0	0	0	0	0	0	0	3	0	0	0	0	0	0	0	0	0	1	0	0	0	0	0	0	0	1	0	0	0	5	1	2	0	0	18	1	2	0	29	4	0	329	k__Bacteria; p__Bacteroidetes; c__Bacteroidia; o__Bacteroidales; f__Bacteroidaceae; g__Bacteroides; s__eggerthii
OTU_726	16	0	1	16	1	0	3	1	1	5	1	1	1	31	207	4	2	0	0	4	9	27	10	4	45	1	12	10	17	8	0	0	9	1	1	44	12	5	2	1	1	1	15	k__Bacteria; p__Firmicutes; c__Clostridia; o__Clostridiales; f__Ruminococcaceae; g__; s__
OTU_727	4	1	46	71	1	56	9	13	6	11	3	6	3	9	0	10	1	0	33	9	8	2	12	5	0	36	22	15	44	86	0	29	0	72	18	0	3	0	40	0	20	10	3	k__Bacteria; p__Firmicutes; c__Clostridia; o__Clostridiales; f__Lachnospiraceae; g__; s__
OTU_728	0	115	0	0	0	0	0	0	0	0	0	0	31	0	0	0	0	0	0	0	0	0	0	0	0	119	0	65	0	0	0	0	0	0	0	0	0	0	0	0	0	0	0	k__Bacteria; p__Tenericutes; c__Mollicutes; o__RF39; f__; g__; s__
OTU_729	0	0	0	0	32	0	0	0	85	4	14	70	8	0	0	0	0	0	792	0	370	0	34	108	0	0	1	23	0	0	0	15	0	23	0	1	0	0	245	0	0	13	0	k__Bacteria; p__Tenericutes; c__Mollicutes; o__RF39; f__; g__; s__
OTU_730	5	8	51	13	1	27	27	19	14	18	23	5	40	8	9	29	11	25	29	18	25	8	17	5	8	42	63	10	52	19	0	0	0	11	0	5	0	0	13	8	0	0	0	k__Bacteria; p__Bacteroidetes; c__Bacteroidia; o__Bacteroidales; f__Prevotellaceae; g__Prevotella; s__copri
OTU_731	0	0	0	3	0	1	0	0	0	0	0	0	0	0	0	0	0	0	0	0	0	1	0	0	0	0	0	0	1	0	25	5	5	1	1	41	7	7	1	138	10	49	40	k__Bacteria; p__Firmicutes; c__Clostridia; o__Clostridiales; f__Ruminococcaceae; g__; s__
OTU_732	0	1	1	0	36	216	0	0	0	84	57	3	0	0	0	0	0	19	0	0	2	2	12	0	0	10	0	16	0	0	44	0	0	360	0	0	0	2	0	0	3	1	0	k__Bacteria; p__Firmicutes; c__Clostridia; o__Clostridiales; f__Ruminococcaceae; g__Ruminococcus; s__
OTU_733	1477	160	23	65	173	97	7	99	382	59	45	82	34	132	0	136	129	0	100	2	407	86	574	118	32	5	65	167	40	16	0	136	12	118	33	16	3	0	111	0	52	13	20	k__Bacteria; p__Firmicutes; c__Clostridia; o__Clostridiales; f__Ruminococcaceae; g__; s__
OTU_734	0	300	0	0	0	0	0	0	0	0	3	0	0	0	0	0	0	0	0	0	773	0	0	0	0	0	0	0	0	0	0	0	0	0	0	0	0	0	1	0	0	0	0	k__Bacteria; p__Proteobacteria; c__Gammaproteobacteria; o__Pseudomonadales; f__Moraxellaceae; g__Acinetobacter; s__
OTU_735	57	66	57	158	191	234	79	63	27	15	0	14	4	10	0	366	85	7	0	0	0	0	0	12	0	15	29	441	0	144	0	0	0	0	0	0	0	0	0	0	0	0	0	k__Bacteria; p__Firmicutes; c__Clostridia; o__Clostridiales; f__Lachnospiraceae; g__Butyrivibrio; s__
OTU_736	1	0	12	2	1	10	3	4	1	3	4	0	1	2	6	2	5	1	14	48	18	11	37	20	5	1	3	9	4	8	0	22	6	3	2	1	49	24	7	18	25	8	19	k__Bacteria; p__Firmicutes; c__Clostridia; o__Clostridiales; f__Ruminococcaceae; g__; s__
OTU_737	1	3	0	0	15	58	0	0	0	0	0	0	0	0	517	0	0	0	0	16	0	0	0	5	0	0	0	0	16	0	96	0	1	0	4	6	14	16	0	4	0	0	33	k__Bacteria; p__Firmicutes; c__Clostridia; o__Clostridiales; f__Lachnospiraceae; g__[Ruminococcus]; s__gnavus
OTU_738	0	0	0	0	1	0	0	2	5	0	0	8	1	4	0	39	682	0	5	0	18	0	47	0	40	0	1	350	0	1	0	390	112	8	0	9	0	0	10	0	13	0	0	k__Bacteria; p__Firmicutes; c__Clostridia; o__Clostridiales; f__Christensenellaceae; g__; s__
OTU_739	0	0	0	0	0	0	0	0	0	0	0	0	0	10	0	0	0	0	0	0	0	1	0	3	0	0	0	0	0	0	0	8	0	0	0	1122	365	0	296	0	25	30	1	k__Bacteria; p__Firmicutes; c__Clostridia; o__Clostridiales; f__Lachnospiraceae; g__; s__
OTU_740	10	0	7	1	0	4	18	2	0	11	0	33	2	0	4	35	30	0	23	4	12	1	0	1	2	7	0	0	35	1	0	0	0	0	0	1	0	0	0	0	1	0	0	k__Bacteria; p__Firmicutes; c__Clostridia; o__Clostridiales; f__Clostridiaceae; g__Clostridium; s__perfringens
OTU_741	0	0	0	0	0	0	0	0	0	0	346	0	0	0	0	0	0	0	1	0	0	0	0	0	0	0	0	0	3	0	0	4	0	0	0	69	0	5	18	0	439	0	1	k__Bacteria; p__Bacteroidetes; c__Bacteroidia; o__Bacteroidales; f__Porphyromonadaceae; g__Parabacteroides; s__
OTU_742	0	4	5	0	1	20	11	8	2	9	1	1	12	2	0	20	21	19	26	0	5	7	7	4	0	5	2	6	14	4	0	1	0	0	126	17	0	0	0	0	0	1	6	k__Bacteria; p__Firmicutes; c__Clostridia; o__Clostridiales; f__Veillonellaceae; g__Dialister; s__
OTU_743	34	5	50	18	1	1388	83	88	155	1159	0	54	257	1	0	101	5	22	523	0	69	0	48	52	0	1	26	3792	230	8	0	55	0	0	0	10	0	1	0	0	42	1	0	k__Bacteria; p__Firmicutes; c__Clostridia; o__Clostridiales; f__Lachnospiraceae; g__Coprococcus; s__
OTU_744	0	3	0	0	0	3	2	2	5	0	0	0	0	0	0	0	0	0	0	0	0	1	0	0	3560	0	0	0	0	0	0	0	0	0	0	0	0	0	0	0	0	0	0	k__Bacteria; p__Firmicutes; c__Clostridia; o__Clostridiales; f__Ruminococcaceae; g__Ruminococcus; s__
OTU_745	0	0	0	0	0	0	0	0	0	0	0	0	0	0	0	0	0	0	0	5	0	0	0	0	0	0	0	0	0	0	12	6	7	1	4	13	52	5	46	15	6	3	3	k__Bacteria; p__Bacteroidetes; c__Bacteroidia; o__Bacteroidales; f__Bacteroidaceae; g__Bacteroides; s__
OTU_746	0	12	0	0	10	0	0	0	0	17	61	39	0	4	0	8	0	0	1	0	3	0	0	7	0	0	22	4	0	1	0	0	0	0	0	0	0	1	36	0	1	0	0	k__Bacteria; p__Bacteroidetes; c__Bacteroidia; o__Bacteroidales; f__[Odoribacteraceae]; g__Butyricimonas; s__
OTU_747	1	5	1	2	7	4	2	5	2	2	3	8	4	617	0	2	15	3	2	65	176	153	16	15	5	0	17	4	1	30	27	17	5	6	12	311	147	20	3	116	17	27	14	k__Bacteria; p__Firmicutes; c__Clostridia; o__Clostridiales; f__; g__; s__
OTU_748	2	5	0	0	2	3	0	4	12	2	111	2	2	2	0	4	2	6	0	40	28	40	11	105	74	4	73	1	2	6	27	43	36	5	60	177	111	48	15	25	6	58	23	k__Bacteria; p__Firmicutes; c__Clostridia; o__Clostridiales; f__Lachnospiraceae; g__; s__
OTU_749	0	2	3	0	0	1	0	1	53	2	0	1	0	0	0	9	1	2	57	1	3	11	1	0	0	26	3	10	14	6	0	11	0	15	0	0	0	0	5	0	4	2	0	k__Bacteria; p__Firmicutes; c__Clostridia; o__Clostridiales; f__Ruminococcaceae; g__; s__
OTU_750	0	0	0	0	0	0	0	0	0	0	0	0	0	0	0	0	0	0	0	0	0	0	0	0	0	0	0	0	0	0	0	2238	0	0	0	0	0	0	0	0	0	0	0	k__Bacteria; p__Bacteroidetes; c__Bacteroidia; o__Bacteroidales; f__S24-7; g__; s__
OTU_751	0	0	0	0	0	0	0	0	0	40	35	0	0	0	0	0	0	0	0	0	0	0	0	0	0	0	0	0	0	0	0	0	0	0	0	0	0	0	0	0	139	0	0	k__Bacteria; p__Tenericutes; c__Mollicutes; o__RF39; f__; g__; s__
OTU_752	0	0	0	0	0	0	0	0	55	0	0	445	0	1	0	4	0	0	0	0	0	0	0	0	0	0	0	1	0	0	0	2	2	2	0	0	0	0	0	0	1	0	0	k__Bacteria; p__Firmicutes; c__Clostridia; o__Clostridiales; f__; g__; s__
OTU_753	21	5	0	15	1	0	0	4	8	3	0	2	13	5	0	5	3	0	4	0	16	10	11	6	19	0	14	2	31	1	0	11	6	2	0	21	0	0	2	0	8	3	0	k__Bacteria; p__Firmicutes; c__Clostridia; o__Clostridiales; f__Ruminococcaceae; g__; s__
OTU_754	22	8	16	201	0	54	23	0	3	0	0	0	11	2	0	33	10	91	0	0	11	0	2	0	0	6	0	0	89	18	0	0	0	0	0	0	0	0	0	0	0	0	0	k__Bacteria; p__Firmicutes; c__Clostridia; o__Clostridiales; f__Ruminococcaceae; g__; s__
OTU_755	0	0	0	0	0	0	43	0	5	0	0	0	0	0	0	0	0	14	0	0	0	0	0	0	0	163	0	11	0	0	0	12	0	0	0	0	0	0	0	0	0	0	0	k__Bacteria; p__Firmicutes; c__Clostridia; o__Clostridiales; f__Ruminococcaceae; g__Ruminococcus; s__
OTU_756	0	0	0	0	0	1	0	0	0	0	29	0	0	0	5	0	0	0	7	37	0	0	1	0	0	0	1	0	2	0	665	15	125	11	76	40	83	30	598	74	11	18	132	k__Bacteria; p__Bacteroidetes; c__Bacteroidia; o__Bacteroidales; f__Bacteroidaceae; g__Bacteroides; s__uniformis
OTU_757	4	2	0	0	2	0	0	1	21	2	0	3	0	0	0	1	5	7	0	0	4	9	2	0	0	0	1	2	0	0	0	111	0	18	0	2	3	10	4	0	18	53	0	k__Bacteria; p__Firmicutes; c__Clostridia; o__Clostridiales; f__Ruminococcaceae; g__; s__
OTU_758	0	4	0	0	0	0	0	0	0	0	0	0	0	0	0	0	0	0	3	0	0	0	0	0	0	0	0	0	4	0	0	0	0	2	0	9	7	7	0	34	6	58	210	k__Bacteria; p__Bacteroidetes; c__Bacteroidia; o__Bacteroidales; f__Bacteroidaceae; g__Bacteroides; s__
OTU_759	156	0	19	178	1	10	0	0	96	0	0	0	10	36	0	18	0	0	0	0	0	0	0	11	0	0	1	13	0	0	0	0	0	0	0	0	0	0	0	0	0	0	0	k__Bacteria; p__Actinobacteria; c__Coriobacteriia; o__Coriobacteriales; f__Coriobacteriaceae; g__; s__
OTU_760	0	0	0	0	0	0	0	0	116	0	167	0	0	7	0	0	0	0	458	0	0	0	88	0	0	0	0	2	0	0	0	0	0	0	0	497	0	0	444	0	0	0	0	k__Bacteria; p__Firmicutes; c__Clostridia; o__Clostridiales; f__; g__; s__
OTU_761	231	22	100	0	5	51	63	3	6	55	2	566	110	0	10	126	120	0	163	75	38	15	83	29	28	55	0	81	24	0	1	2	1	1	0	10	3	10	1	1	1	8	1	k__Bacteria; p__Firmicutes; c__Clostridia; o__Clostridiales; f__Clostridiaceae; g__; s__
OTU_762	0	91	0	0	93	0	0	0	428	2	465	0	0	0	0	0	0	0	0	0	0	0	0	0	0	0	0	0	0	0	0	0	0	0	0	0	0	0	0	0	1965	0	0	k__Bacteria; p__Firmicutes; c__Clostridia; o__Clostridiales; f__Christensenellaceae; g__; s__
OTU_763	28	0	4	0	6	16	3	9	1	2	0	1	2	0	4	0	5	0	15	0	0	2	35	5	1	1	0	1	45	0	0	16	7	31	38	4	56	57	19	3	0	34	209	k__Bacteria; p__Bacteroidetes; c__Bacteroidia; o__Bacteroidales; f__Bacteroidaceae; g__Bacteroides; s__
OTU_764	0	0	0	169	0	0	0	0	0	0	0	0	0	0	0	0	0	0	0	0	0	59	0	0	23	0	0	2	0	0	0	0	0	0	0	1	0	0	0	0	5	0	3	k__Bacteria; p__Firmicutes; c__Bacilli; o__Lactobacillales; f__Streptococcaceae; g__Lactococcus; s__garvieae
OTU_765	0	0	0	0	0	0	0	0	0	0	0	0	0	0	0	0	0	0	0	0	0	0	0	0	0	0	0	0	0	0	100	0	0	2	0	28	85	426	0	66	0	0	14	k__Bacteria; p__Firmicutes; c__Clostridia; o__Clostridiales; f__Veillonellaceae; g__Acidaminococcus; s__
OTU_766	2	1	0	1	0	2	2	0	1	3	3	0	0	33	3	0	3	0	3	2	5	23	17	7	32	0	4	0	0	10	0	0	1	4	0	27	0	0	5	0	7	3	0	k__Bacteria; p__Firmicutes; c__Clostridia; o__Clostridiales; f__Lachnospiraceae; g__[Ruminococcus]; s__
OTU_767	2	0	0	1	0	1	0	0	115	42	1	1	0	0	0	1	3	4	0	0	5	2	2	3	1	0	0	0	0	0	4	1	17	12	4	4	60	0	0	0	1	46	40	k__Bacteria; p__Firmicutes; c__Clostridia; o__Clostridiales; f__Ruminococcaceae; g__Oscillospira; s__
OTU_768	0	0	10	4	0	7	1	0	0	5	0	1	0	23	0	5	0	0	1	0	2	17	4	15	4	1	9	4	17	13	0	13	8	9	7	4	11	0	6	0	2	23	5	k__Bacteria; p__Firmicutes; c__Clostridia; o__Clostridiales; f__Lachnospiraceae; g__Blautia; s__
OTU_769	6	0	0	1	0	7	0	1	5	0	22	1	0	19	0	1	1	0	0	0	3	4	1	46	56	0	3	2	0	0	0	0	0	2	0	1	0	24	0	7	1	2	6	k__Bacteria; p__Firmicutes; c__Clostridia; o__Clostridiales; f__Ruminococcaceae; g__; s__
OTU_770	4	0	32	17	0	23	4	4	1	17	4	0	4	2	2	44	4	0	53	47	13	14	9	9	3	0	8	4	33	14	0	16	18	5	14	3	50	57	8	18	16	23	127	k__Bacteria; p__Firmicutes; c__Clostridia; o__Clostridiales; f__Ruminococcaceae; g__; s__
OTU_771	4	0	2	11	3	17	2	0	2	2	4	0	2	6	0	3	2	3	12	8	7	33	5	19	2	1	3	0	6	3	0	4	2	14	21	1	11	9	10	16	10	16	4	k__Bacteria; p__Firmicutes; c__Clostridia; o__Clostridiales; f__Ruminococcaceae; g__; s__
OTU_772	0	0	0	0	0	0	0	0	0	21	0	0	0	0	0	0	0	0	2	0	0	0	0	0	0	2	0	1	0	0	0	0	0	0	0	15	10	0	74	0	0	98	0	k__Bacteria; p__Firmicutes; c__Clostridia; o__Clostridiales; f__; g__; s__
OTU_773	0	9	1	8	0	107	14	76	1	165	0	0	1	3	0	40	4	0	0	0	1	138	0	1	0	18	54	158	0	0	0	0	0	0	0	0	0	0	0	0	3	0	0	k__Bacteria; p__Bacteroidetes; c__Bacteroidia; o__Bacteroidales; f__; g__; s__
OTU_774	0	16	480	0	0	70	4	3	54	63	8	0	6	36	0	76	0	1	0	31	2	18	3	6	0	30	1	24	102	0	0	0	78	188	0	303	33	63	32	0	275	23	120	k__Bacteria; p__Firmicutes; c__Clostridia; o__Clostridiales; f__Lachnospiraceae; g__Lachnospira; s__
OTU_775	12	1	0	8	0	2	2	1	4	2	6	6	1	3	51	1	0	1	1	39	10	13	1	2	27	1	0	3	2	18	0	0	0	0	0	15	0	4	5	0	0	0	0	k__Bacteria; p__Firmicutes; c__Erysipelotrichi; o__Erysipelotrichales; f__Erysipelotrichaceae; g__[Eubacterium]; s__biforme
OTU_776	0	1	0	0	4	9	1	0	2	0	36	0	0	0	0	0	0	3	4	5	3	0	92	21	13	0	2	2	2	0	17	2	2	4	0	0	1	0	0	0	3	42	1	k__Bacteria; p__Firmicutes; c__Clostridia; o__Clostridiales; f__Lachnospiraceae; g__; s__
OTU_777	1	6	12	3	4	2	2	5	3	34	55	13	17	109	0	3	41	0	5	2	40	2	14	19	4	3	120	8	25	7	0	4	1	6	0	10	0	1	8	0	8	0	20	k__Bacteria; p__Firmicutes; c__Clostridia; o__Clostridiales; f__; g__; s__
OTU_778	4	6	2	21	6	21	8	1	76	50	24	0	3	1	0	20	1	4	97	2	6	6	0	5	2	0	8	35	2	5	0	33	1	0	1	10	5	6	0	0	1	26	0	k__Bacteria; p__Firmicutes; c__Clostridia; o__Clostridiales; f__Ruminococcaceae; g__; s__
OTU_779	18	56	5	30	13	22	5	24	34	35	14	69	17	73	0	119	97	12	39	4	85	84	114	9	13	3	16	90	16	9	0	20	8	39	0	41	0	20	83	0	9	2	13	k__Bacteria; p__Firmicutes; c__Clostridia; o__Clostridiales; f__Ruminococcaceae; g__; s__
OTU_780	0	0	0	1	0	0	0	0	0	0	0	0	0	0	4	0	0	1	0	2	4	2	0	1	11	0	0	0	1	1	0	4	4	0	1	19	49	17	10	0	53	2	0	k__Bacteria; p__Firmicutes; c__Clostridia; o__Clostridiales; f__Lachnospiraceae; g__; s__
OTU_781	0	0	0	0	0	0	0	0	94	0	0	0	0	0	0	0	0	0	0	0	0	0	0	0	0	0	0	0	0	0	0	0	0	195	0	0	0	0	0	0	1	33	0	k__Bacteria; p__Firmicutes; c__Clostridia; o__Clostridiales; f__; g__; s__
OTU_782	433	61	972	316	6	777	1441	634	997	419	8	11	530	26	0	415	336	162	0	0	24	269	89	113	1	1437	675	366	3438	218	0	3	1	1	0	1	0	0	1	0	0	0	3	k__Bacteria; p__Bacteroidetes; c__Bacteroidia; o__Bacteroidales; f__Prevotellaceae; g__Prevotella; s__stercorea
OTU_783	0	4	7	0	3	1	0	0	7	1	0	1	4	0	54	0	0	29	0	0	12	0	2	5	0	6	0	5	0	1	0	0	0	22	0	0	0	65	6	0	21	0	0	k__Bacteria; p__Firmicutes; c__Clostridia; o__Clostridiales; f__Veillonellaceae; g__Phascolarctobacterium; s__
OTU_784	0	0	0	0	2	0	1	0	0	1	1	0	0	18	0	1	1	0	2	23	8	10	4	7	11	0	1	0	0	5	0	0	1	0	4	3	9	11	6	45	0	2	1	k__Bacteria; p__Firmicutes; c__Clostridia; o__Clostridiales; f__Ruminococcaceae; g__; s__
OTU_785	12	29	3	26	3	11	7	12	16	16	13	43	12	81	0	107	55	16	32	11	25	44	57	22	11	0	8	51	8	16	0	5	5	15	0	1	0	19	39	0	5	1	10	k__Bacteria; p__Firmicutes; c__Clostridia; o__Clostridiales; f__Ruminococcaceae; g__; s__
OTU_786	19	0	22	92	1	80	12	4	39	15	33	0	2	7	0	20	13	26	66	42	53	277	8	114	5	5	14	8	27	27	0	121	12	84	41	11	129	57	58	44	68	157	16	k__Bacteria; p__Firmicutes; c__Clostridia; o__Clostridiales; f__Ruminococcaceae; g__Faecalibacterium; s__prausnitzii
OTU_787	62	0	106	968	4	28	4	0	2	14	0	1	7	12	0	7	81	0	18	8	85	67	5	35	11	11	16	11	90	39	0	115	80	60	51	11	0	291	26	0	7	3	34	k__Bacteria; p__Firmicutes; c__Clostridia; o__Clostridiales; f__Lachnospiraceae; g__Lachnospira; s__
OTU_788	0	7	1	3	5	15	0	5	11	3	7	2	0	5	0	10	3	0	3	0	17	96	25	7	2	0	2	9	6	0	0	36	0	16	0	1	5	1	12	0	25	5	1	k__Bacteria; p__Firmicutes; c__Clostridia; o__Clostridiales; f__; g__; s__
OTU_789	0	0	8	18	1	3	3	1	1	1	0	0	8	1	0	1	2	0	9	0	2	12	5	3	11	0	5	3	27	7	0	1	5	4	5	4	8	5	5	1	3	3	3	k__Bacteria; p__Firmicutes; c__Clostridia; o__Clostridiales; f__Lachnospiraceae; g__; s__
OTU_790	0	46	12	0	74	0	0	1	2	42	187	73	0	2	0	0	3	0	0	2	480	18	660	0	0	1	1	9	0	0	0	1	0	309	2	0	0	0	3	0	227	352	0	k__Bacteria; p__Firmicutes; c__Clostridia; o__Clostridiales; f__Lachnospiraceae; g__; s__
OTU_791	1	0	8	26	0	0	6	1	8	0	2	0	2	4	69	0	2	12	0	3	6	8	0	0	11	6	2	3	123	0	0	0	0	0	0	0	1	2	4	1	0	11	4	k__Bacteria; p__Firmicutes; c__Clostridia; o__Clostridiales; f__Lachnospiraceae; g__Dorea; s__
OTU_792	4	3	5	6	21	3	10	7	9	21	19	1	1	18	197	12	36	17	15	48	27	24	74	37	34	7	26	43	11	29	0	56	67	13	21	148	153	49	10	116	10	31	9	k__Bacteria; p__Firmicutes; c__Clostridia; o__Clostridiales; f__Lachnospiraceae; g__; s__
OTU_793	0	0	0	0	0	0	0	0	0	0	4	0	0	0	0	0	0	0	0	66	0	0	0	0	0	0	0	0	0	0	450	10	7	0	44	4	25	31	1	0	0	0	0	k__Bacteria; p__Bacteroidetes; c__Bacteroidia; o__Bacteroidales; f__Bacteroidaceae; g__Bacteroides; s__
OTU_794	14	0	0	0	32	5	0	4	3	0	1	0	2	0	2	0	0	0	3	0	0	2	44	6	4	0	1	0	8	1	22	204	92	58	576	27	343	773	69	15	14	126	551	k__Bacteria; p__Bacteroidetes; c__Bacteroidia; o__Bacteroidales; f__Bacteroidaceae; g__Bacteroides; s__
OTU_795	0	0	0	0	0	1	1	0	1	24	4	0	0	0	0	92	0	49	109	0	0	3	0	0	0	80	0	0	0	0	0	15	0	97	85	1	1	0	16	0	0	442	0	k__Bacteria; p__Firmicutes; c__Clostridia; o__Clostridiales; f__; g__; s__
OTU_796	0	0	10	5	0	15	1	0	2	4	1	0	0	0	30	69	4	5	15	22	0	8	4	3	0	1	0	9	2	4	0	32	20	14	27	3	78	97	15	43	19	24	33	k__Bacteria; p__Firmicutes; c__Clostridia; o__Clostridiales; f__Ruminococcaceae; g__; s__
OTU_797	54	95	39	24	6	0	18	25	155	26	0	11	15	0	0	9	0	0	0	0	0	11	0	74	4	0	0	74	0	0	0	1	0	0	0	0	0	0	0	0	0	1	0	k__Bacteria; p__Bacteroidetes; c__Bacteroidia; o__Bacteroidales; f__Prevotellaceae; g__Prevotella; s__
OTU_798	0	14	0	0	0	0	0	5	21	0	37	1	0	0	0	0	0	0	297	0	5	0	17	13	0	0	0	8	0	0	0	28	0	609	5	108	0	0	85	0	35	9	0	k__Bacteria; p__Tenericutes; c__Mollicutes; o__RF39; f__; g__; s__
OTU_799	66	161	296	92	101	811	99	68	14	63	7568	4	76	43	483	264	47	339	580	23	591	96	92	379	39	118	630	154	705	230	0	54	180	1623	97	99	295	91	324	70	426	31	228	k__Bacteria; p__Firmicutes; c__Clostridia; o__Clostridiales; f__Lachnospiraceae; g__; s__
OTU_800	0	0	0	0	0	0	0	0	0	0	1	0	0	0	1	0	0	0	0	4	0	0	0	0	0	0	0	1	0	1	338	3	50	3	56	8	60	10	31	14	9	6	17	k__Bacteria; p__Bacteroidetes; c__Bacteroidia; o__Bacteroidales; f__Bacteroidaceae; g__Bacteroides; s__uniformis
OTU_801	10	0	21	361	3	4	3	1	2	2	4	2	3	7	127	0	12	0	4	0	1	26	0	1	31	0	0	7	13	7	0	5	4	17	0	2	2	6	1	5	7	4	6	k__Bacteria; p__Firmicutes; c__Bacilli; o__Lactobacillales; f__Streptococcaceae; g__Streptococcus; s__
OTU_802	104	107	3	0	2	0	6	18	0	0	2	36	0	3	0	38	0	240	33	0	1	50	0	6	0	0	2	4	0	10	0	0	0	0	0	0	0	0	5	0	220	0	0	k__Bacteria; p__Actinobacteria; c__Coriobacteriia; o__Coriobacteriales; f__Coriobacteriaceae; g__; s__
OTU_803	0	0	0	13	0	0	0	0	0	0	0	0	0	0	0	0	0	0	0	0	0	140	0	0	0	0	0	0	1	275	0	0	0	0	0	0	0	0	0	0	0	1	0	k__Bacteria; p__Proteobacteria; c__Gammaproteobacteria; o__Pasteurellales; f__Pasteurellaceae; g__Haemophilus; s__parainfluenzae
OTU_804	0	16	0	0	0	0	0	0	55	0	1	197	0	67	0	0	0	0	0	0	0	0	11	0	0	0	0	0	0	0	0	0	0	0	0	0	0	0	0	0	0	0	0	k__Bacteria; p__Cyanobacteria; c__4C0d-2; o__YS2; f__; g__; s__
OTU_805	80	13	0	24	2	0	13	47	53	7	45	10	3	67	21	36	45	400	8	267	48	65	100	38	108	5	45	9	20	5	0	13	30	2	88	33	101	110	35	412	4	19	8	k__Bacteria; p__Firmicutes; c__Clostridia; o__Clostridiales; f__Ruminococcaceae; g__; s__
OTU_806	0	0	0	0	0	0	0	0	0	0	0	1	0	0	0	0	0	0	0	88	0	0	0	0	0	0	0	0	0	0	0	0	0	0	0	0	0	0	0	0	0	309	0	k__Bacteria; p__Bacteroidetes; c__Bacteroidia; o__Bacteroidales; f__Bacteroidaceae; g__Bacteroides; s__
OTU_807	0	0	0	0	0	0	0	0	0	0	0	0	0	0	0	0	0	0	0	0	0	0	0	0	1	0	0	0	0	0	0	474	0	0	0	0	0	0	0	0	0	0	0	k__Bacteria; p__Bacteroidetes; c__Bacteroidia; o__Bacteroidales; f__S24-7; g__; s__
OTU_808	6	5	26	98	25	30	0	0	27	47	6	377	1	60	785	90	190	1256	16	137	2211	280	263	26	1	35	9	30	3	89	0	2	1	68	200	496	661	490	92	8	103	1	1	k__Bacteria; p__Actinobacteria; c__Coriobacteriia; o__Coriobacteriales; f__Coriobacteriaceae; g__Collinsella; s__aerofaciens
OTU_809	68	6	28	20	5	33	30	140	324	100	0	198	66	23	0	309	139	20	28	10	30	1	87	113	4	44	231	74	0	264	0	5	0	8	38	117	0	56	0	89	2	35	0	k__Bacteria; p__Firmicutes; c__Clostridia; o__Clostridiales; f__Ruminococcaceae; g__Ruminococcus; s__
OTU_810	0	0	0	0	0	0	0	0	0	0	2	0	0	0	0	1	0	0	0	0	0	0	0	0	0	0	0	0	0	0	21	2	41	0	47	3	27	3	22	4	1	3	20	k__Bacteria; p__Bacteroidetes; c__Bacteroidia; o__Bacteroidales; f__Bacteroidaceae; g__Bacteroides; s__
OTU_811	209	180	1588	1507	14	384	1919	419	335	362	6	108	391	80	276	405	2397	88	188	0	83	95	705	96	192	1831	1780	424	3981	702	1	3	0	82	0	89	0	0	0	23	6	0	5093	k__Bacteria; p__Bacteroidetes; c__Bacteroidia; o__Bacteroidales; f__Prevotellaceae; g__Prevotella; s__stercorea
OTU_812	2	0	0	0	0	2	0	2	9	0	9	1	0	13	0	0	0	0	0	0	0	0	6	0	0	0	5	0	0	0	0	4	48	16	0	2	0	1	36	1	25	0	37	k__Bacteria; p__Bacteroidetes; c__Bacteroidia; o__Bacteroidales; f__[Odoribacteraceae]; g__Butyricimonas; s__
OTU_813	65	622	1215	271	31	110	80	346	820	17	60	177	658	769	7	280	292	31	452	1	37	415	216	296	15	567	466	157	531	224	0	4	1	811	1	4	0	0	1	56	2	0	2	k__Bacteria; p__Bacteroidetes; c__Bacteroidia; o__Bacteroidales; f__Prevotellaceae; g__Prevotella; s__copri
OTU_814	1	1620	0	28	0	0	0	54	139	421	0	2063	0	487	0	190	0	5	0	1	63	0	0	0	0	0	0	282	0	0	0	0	0	0	0	0	0	0	0	0	0	0	0	k__Bacteria; p__Bacteroidetes; c__Bacteroidia; o__Bacteroidales; f__S24-7; g__; s__
OTU_815	102	1	13	25	1140	8	1	151	29	0	581	1	0	16	12	5	28	0	0	415	74	13	2	15	123	2	1	0	2	1	1	34	0	1	2	4	0	2	27	19	13	3	30	k__Bacteria; p__Proteobacteria; c__Gammaproteobacteria; o__Enterobacteriales; f__Enterobacteriaceae; g__; s__
OTU_816	9	0	2	11	2	5	0	4	15	1	1	0	5	36	2	12	5	1	11	1	27	25	3	8	23	0	2	5	9	12	0	2	1	3	5	17	7	2	2	21	0	1	18	k__Bacteria; p__Firmicutes; c__Clostridia; o__Clostridiales; f__Lachnospiraceae; g__Dorea; s__
OTU_817	0	3	0	9	5	2	2	1	1	6	1	9	0	123	385	3	24	18	4	2	128	16	35	24	25	0	9	2	2	16	55	167	82	83	105	308	448	203	83	32	17	45	16	k__Bacteria; p__Firmicutes; c__Clostridia; o__Clostridiales; f__Lachnospiraceae; g__; s__
OTU_818	0	0	0	0	0	0	0	0	0	0	0	0	0	0	0	0	0	0	0	0	0	0	0	0	0	0	0	0	0	0	0	0	0	0	2	1	0	0	206	0	0	1	0	k__Bacteria; p__Bacteroidetes; c__Bacteroidia; o__Bacteroidales; f__Bacteroidaceae; g__Bacteroides; s__
OTU_819	0	7	2	1	0	8	0	2	0	1	110	0	0	4	5	7	2	1	9	0	7	1	2	4	0	0	7	3	2	0	0	0	2	25	0	0	5	0	1	0	3	0	1	k__Bacteria; p__Firmicutes; c__Clostridia; o__Clostridiales; f__Lachnospiraceae; g__; s__
OTU_820	1	0	1	6	0	0	0	0	2	2	0	0	0	1	1847	0	0	1	1	14	0	2	0	8	1	0	5	2	32	1	3	1	1	1	0	4	4	3	0	25	0	1	5	k__Bacteria; p__Firmicutes; c__Clostridia; o__Clostridiales; f__Lachnospiraceae; g__[Ruminococcus]; s__
OTU_821	6	0	3	1	4	4	8	0	0	2	11	0	3	18	136	2	5	1	0	4	12	41	37	10	49	2	22	4	0	6	0	1	1	3	2	40	5	2	3	6	8	1	3	k__Bacteria; p__Firmicutes; c__Clostridia; o__Clostridiales; f__Lachnospiraceae; g__[Ruminococcus]; s__
OTU_822	41	14	0	29	0	11	0	2	1	8	0	8	23	0	0	75	11	0	0	0	227	0	0	0	0	0	0	16	518	64	0	1	4	8	1	0	4	20	0	0	0	0	2	k__Bacteria; p__Firmicutes; c__Clostridia; o__Clostridiales; f__Lachnospiraceae; g__; s__
OTU_823	0	0	1	2	0	3	0	1	1	1	0	0	5	34	0	0	1	0	2	0	18	21	3	7	17	0	5	1	6	7	0	2	4	2	2	11	19	1	5	13	1	5	3	k__Bacteria; p__Firmicutes; c__Clostridia; o__Clostridiales; f__Lachnospiraceae; g__; s__
OTU_824	41	42	172	122	16	153	143	92	55	53	115	10	145	28	36	125	66	114	145	322	81	82	455	97	19	210	275	57	112	64	0	5	0	59	0	77	0	0	1263	60	1	1	0	k__Bacteria; p__Bacteroidetes; c__Bacteroidia; o__Bacteroidales; f__Prevotellaceae; g__Prevotella; s__copri
OTU_825	0	0	18	5	0	10	0	0	0	0	9	0	2	1	0	4	0	0	20	1	7	2	4	3	0	0	20	0	34	8	0	1	3	5	3	1	12	5	24	6	5	0	14	k__Bacteria; p__Firmicutes; c__Clostridia; o__Clostridiales; f__Lachnospiraceae; g__; s__
OTU_826	0	2	0	0	0	0	0	0	3	0	0	0	0	0	0	0	0	0	0	0	0	0	2	7	0	0	0	0	0	0	0	48	13	9	0	1	0	0	15	0	59	23	0	k__Bacteria; p__Firmicutes; c__Clostridia
OTU_827	1	10	0	0	2	0	0	25	8	5	1	3	7	4	0	45	40	1	4	0	8	25	4	2	3	0	1	19	1	7	0	1	1	2	0	4	0	6	5	0	1	1	1	k__Bacteria; p__Firmicutes; c__Clostridia; o__Clostridiales; f__Ruminococcaceae; g__; s__
OTU_828	0	0	0	0	0	66	2	0	0	0	1	5	0	0	0	1	6	0	53	0	79	1	16	0	0	1	1	0	1	0	0	1	0	0	0	8	0	0	0	3	0	1	4	k__Bacteria; p__Firmicutes; c__Clostridia; o__Clostridiales; f__Lachnospiraceae
OTU_829	28	0	0	0	0	24	0	3	0	0	130	10	0	2	0	0	0	8	5	250	4	2	24	0	11	2	1	1	22	8	0	1700	4055	3	4327	29	4709	0	6140	2	933	10183	5831	k__Bacteria; p__Bacteroidetes; c__Bacteroidia; o__Bacteroidales; f__Bacteroidaceae; g__Bacteroides; s__
OTU_830	6	0	0	1	0	1	0	0	1	20	4	0	0	6	0	0	4	0	7	0	0	2	1	59	2	0	0	0	3	0	35	24	116	14	87	13	21	35	32	45	55	0	51	k__Bacteria; p__Proteobacteria; c__Deltaproteobacteria; o__Desulfovibrionales; f__Desulfovibrionaceae; g__Bilophila; s__
OTU_831	31	2	3	3	8	6	0	3	7	0	11	12	2	4	0	2	8	0	13	0	8	3	24	0	48	0	0	3	2	1	0	10	0	7	0	3	0	2	3	0	20	3	0	k__Bacteria; p__Firmicutes; c__Clostridia; o__Clostridiales; f__; g__; s__
OTU_832	0	0	0	0	2	0	0	0	0	0	0	0	0	0	3	0	0	0	0	0	0	0	68	1	0	0	0	0	0	0	3	77	28	5	51	7	83	91	18	0	6	25	423	k__Bacteria; p__Bacteroidetes; c__Bacteroidia; o__Bacteroidales; f__Bacteroidaceae; g__Bacteroides; s__
OTU_833	0	22	0	0	0	0	0	0	0	0	0	0	0	0	0	0	0	0	0	0	0	0	0	473	0	0	0	0	0	0	0	0	0	0	0	0	0	0	0	0	0	0	0	k__Bacteria; p__Firmicutes; c__Clostridia; o__Clostridiales; f__Ruminococcaceae; g__Ruminococcus; s__
OTU_834	31	0	0	8	0	0	17	4	0	1	5	0	1	3	2	1	5	6	2	5	2	7	0	0	4	0	1	2	1	3	0	2	6	9	2	4	10	6	0	39	0	4	11	k__Bacteria; p__Firmicutes; c__Clostridia; o__Clostridiales; f__Ruminococcaceae; g__; s__
OTU_835	0	0	0	0	0	0	0	0	0	0	0	0	0	0	0	0	9	0	0	0	0	0	0	0	0	0	0	0	0	0	0	264	344	1561	0	0	1518	0	0	0	0	304	32	k__Bacteria; p__Proteobacteria; c__Betaproteobacteria; o__Burkholderiales; f__Comamonadaceae; g__; s__
OTU_836	0	0	0	0	0	0	159	0	24	0	0	0	0	0	0	0	0	40	0	0	0	0	0	0	0	802	0	64	0	2	0	49	0	0	0	0	0	0	0	0	0	0	0	k__Bacteria; p__Firmicutes; c__Clostridia; o__Clostridiales; f__Ruminococcaceae; g__Ruminococcus; s__
OTU_837	60	0	21	33	8	40	11	10	35	24	75	0	2	8	0	52	20	28	180	174	46	282	39	167	33	4	22	39	40	91	0	29	26	34	7	155	343	99	32	3	29	76	75	k__Bacteria; p__Firmicutes; c__Clostridia; o__Clostridiales; f__Ruminococcaceae; g__; s__
OTU_838	0	0	0	0	0	0	0	1	14	2	0	0	0	0	0	10	0	0	0	0	0	0	0	0	0	0	0	0	0	0	0	0	0	0	0	0	0	0	156	0	0	0	0	k__Bacteria; p__Tenericutes; c__Mollicutes; o__RF39; f__; g__; s__
OTU_839	0	0	0	0	3	2	0	0	2	1	2	1	0	0	0	0	0	0	1	0	0	0	0	0	0	0	2	1	0	0	0	0	4	0	0	3	1	14	66	0	0	0	75	k__Bacteria; p__Bacteroidetes; c__Bacteroidia; o__Bacteroidales; f__[Odoribacteraceae]; g__Butyricimonas; s__
OTU_840	0	0	16	26	1	17	27	15	3	2	0	4	8	0	2	3	0	6	7	0	0	16	15	4	2	28	14	18	43	48	0	0	0	4	0	0	0	0	0	0	0	0	0	k__Bacteria; p__Bacteroidetes; c__Bacteroidia; o__Bacteroidales; f__[Paraprevotellaceae]; g__[Prevotella]; s__
OTU_841	0	0	0	0	0	0	0	0	0	0	0	1	0	0	0	1	0	0	0	3	0	0	1	0	0	17	0	0	17	0	0	17	0	51	65	13	158	16	6	0	26	44	5	k__Bacteria; p__Firmicutes; c__Clostridia; o__Clostridiales; f__Lachnospiraceae; g__Lachnospira; s__
OTU_842	89	150	4	2	24	2	6	54	14	28	9	17	0	5	0	34	45	0	10	0	190	7	59	119	0	0	5	19	0	10	0	0	1	22	0	18	0	0	8	0	20	5	0	k__Bacteria; p__Firmicutes; c__Clostridia; o__Clostridiales; f__Ruminococcaceae; g__; s__
OTU_843	0	0	0	2	2	0	0	0	0	0	2	1	0	0	4	0	0	0	0	18	0	0	35	11	0	0	3	0	0	0	9	30	6	1	7	1	9	4	5	8	14	7	14	k__Bacteria; p__Bacteroidetes; c__Bacteroidia; o__Bacteroidales; f__Bacteroidaceae; g__Bacteroides; s__
OTU_844	11	10	3	0	8	8	0	7	0	0	7	0	0	0	0	0	0	0	20	0	2	5	26	19	6	0	0	11	4	0	0	7	0	7	0	0	0	0	2	0	60	2	0	k__Bacteria; p__Firmicutes; c__Clostridia; o__Clostridiales; f__Ruminococcaceae; g__; s__
OTU_845	39	6	2	203	9	0	0	38	0	1	0	0	4	2	0	172	20	0	170	0	2	273	0	25	1	1	3	28	23	129	0	151	0	165	0	566	0	0	0	3	74	0	0	k__Bacteria; p__Firmicutes; c__Clostridia; o__Clostridiales; f__Ruminococcaceae; g__; s__
OTU_846	0	1	0	0	10	104	0	0	0	47	9	1	0	0	0	0	1	9	0	8	20	12	1	7	0	3	0	11	0	0	0	0	13	91	19	0	40	48	0	0	4	28	0	k__Bacteria; p__Firmicutes; c__Clostridia; o__Clostridiales; f__Ruminococcaceae; g__; s__
OTU_847	163	144	250	521	12	267	116	24	143	329	0	4	42	0	0	31	62	36	0	0	164	0	37	150	0	101	191	80	0	23	0	0	0	0	0	0	0	0	0	0	0	0	0	k__Bacteria; p__Firmicutes; c__Clostridia; o__Clostridiales; f__Ruminococcaceae; g__; s__
OTU_848	0	0	0	4	1	2	0	0	0	0	2	0	0	0	2	0	0	0	0	35	1	0	30	8	0	0	0	0	1	1	26	19	8	0	18	0	9	9	18	1	3	7	56	k__Bacteria; p__Bacteroidetes; c__Bacteroidia; o__Bacteroidales; f__Bacteroidaceae; g__Bacteroides; s__
OTU_849	22	52	8	101	33	61	15	33	50	65	20	80	46	178	0	170	120	20	68	8	132	145	191	20	20	2	36	164	51	56	0	8	32	44	0	97	0	57	147	0	12	4	64	k__Bacteria; p__Firmicutes; c__Clostridia; o__Clostridiales; f__Ruminococcaceae; g__; s__
OTU_850	0	8	0	0	2	4	0	0	18	3	5	12	0	0	0	1	0	0	0	0	4	7	6	1	1	1	1	10	2	0	7	43	28	3	17	28	35	21	8	91	37	6	24	k__Bacteria; p__Firmicutes; c__Clostridia; o__Clostridiales; f__Ruminococcaceae; g__; s__
OTU_851	0	2	0	0	2545	0	0	0	91	29	1340	0	0	0	0	0	0	0	2	0	164	5	1232	0	2410	1	0	0	1	0	0	0	0	46	0	0	0	0	0	0	137	0	0	k__Bacteria; p__Tenericutes; c__Mollicutes; o__RF39; f__; g__; s__
OTU_852	1	1	12	37	3	40	8	1	25	5	5	2	2	10	0	8	5	4	40	13	15	116	6	26	0	2	5	2	28	5	0	28	10	32	42	0	21	22	23	47	27	28	8	k__Bacteria; p__Firmicutes; c__Clostridia; o__Clostridiales; f__Ruminococcaceae; g__; s__
OTU_853	0	0	0	0	0	6	0	0	2	0	0	0	0	0	0	0	0	0	0	0	0	0	31	0	0	0	0	0	23	0	0	1	1	96	0	0	0	150	9	0	0	0	2	k__Bacteria; p__Bacteroidetes; c__Bacteroidia; o__Bacteroidales; f__Bacteroidaceae; g__Bacteroides; s__
OTU_854	0	0	0	0	1	0	0	0	0	0	0	1	0	0	0	0	0	0	0	8	0	0	7	5	0	0	0	0	0	0	246	19	3	0	30	4	59	7	66	8	8	4	49	k__Bacteria; p__Bacteroidetes; c__Bacteroidia; o__Bacteroidales; f__Bacteroidaceae; g__Bacteroides; s__fragilis
OTU_855	0	468	0	1	0	0	3	80	76	1	67	413	0	879	0	36	0	0	436	0	1	0	539	9	0	5	0	35	0	0	0	109	0	97	0	1109	0	0	425	0	48	0	0	k__Bacteria; p__Tenericutes; c__Mollicutes; o__RF39; f__; g__; s__
OTU_856	0	0	0	0	1	109	0	3	8	0	123	0	0	0	0	150	3	0	0	0	27	21	0	7	0	0	0	0	0	0	0	0	0	85	0	0	0	0	0	0	0	0	0	k__Bacteria; p__Firmicutes; c__Clostridia; o__Clostridiales; f__Lachnospiraceae; g__; s__
OTU_857	2	5	0	3	4	0	0	7	0	3	3	0	0	0	0	62	0	0	0	0	4	5	0	3	0	0	0	4	0	0	0	3	0	3	0	0	69	17	5	0	0	0	4	k__Bacteria; p__Firmicutes; c__Clostridia; o__Clostridiales; f__Ruminococcaceae; g__; s__
OTU_858	0	233	0	0	258	0	0	194	477	105	453	13	0	15	0	0	67	0	168	0	137	140	337	883	162	0	0	236	0	0	0	3	0	105	0	1	0	0	286	0	661	0	0	k__Bacteria; p__Firmicutes; c__Clostridia; o__Clostridiales; f__Ruminococcaceae; g__; s__
OTU_859	0	1	1	1	2	13	0	4	9	1	84	4	0	0	0	4	1	0	1	0	2	0	9	5	0	0	7	4	1	0	0	19	0	4	0	0	0	0	3	0	54	1	0	k__Bacteria; p__Firmicutes; c__Clostridia; o__Clostridiales; f__Ruminococcaceae; g__; s__
OTU_860	0	0	0	0	1	1	0	65	4837	0	0	0	0	0	0	0	0	0	0	0	1	0	0	0	0	0	0	0	0	0	0	0	0	0	0	0	0	0	0	0	0	1	0	k__Bacteria; p__Tenericutes; c__Mollicutes; o__RF39; f__; g__; s__
OTU_861	0	0	0	0	291	0	0	0	16	0	6402	1	0	0	0	0	0	0	0	0	0	0	0	1	0	0	0	0	0	1	0	1	0	0	0	1	0	0	0	0	0	0	0	k__Bacteria; p__Tenericutes; c__Mollicutes; o__RF39; f__; g__; s__
OTU_862	4	95	27	0	4	33	56	511	12	0	0	0	185	0	0	483	361	1	2	0	0	141	3	1	0	1	0	110	3	174	0	0	0	0	0	1	0	0	0	0	0	19	2	k__Bacteria; p__Firmicutes; c__Clostridia; o__Clostridiales; f__Clostridiaceae; g__Clostridium; s__
OTU_863	0	255	0	0	0	0	0	0	6	0	0	0	0	0	0	0	0	0	0	0	0	0	74	0	0	0	0	0	0	0	0	20	0	1	0	0	0	0	0	0	665	0	0	k__Bacteria; p__Firmicutes; c__Clostridia; o__Clostridiales; f__Ruminococcaceae; g__; s__
OTU_864	0	0	0	0	0	0	0	0	15	0	0	140	0	214	0	0	0	0	0	0	0	0	0	965	0	0	0	0	0	0	0	0	0	104	0	0	0	0	0	0	0	0	0	k__Bacteria; p__Tenericutes; c__Mollicutes; o__RF39; f__; g__; s__
OTU_865	78	0	0	6	0	0	0	0	17	0	0	1	0	89	326	1	5	7	1	0	43	11	4	12	15	0	1	2	0	13	0	0	0	0	0	0	0	0	14	0	8	0	0	k__Bacteria; p__Firmicutes; c__Erysipelotrichi; o__Erysipelotrichales; f__Erysipelotrichaceae; g__Catenibacterium; s__
OTU_866	12	1	0	60	7	0	0	33	1	0	0	0	3	2	0	160	30	0	74	0	0	248	0	11	1	0	1	17	2	32	0	37	0	43	0	298	0	0	0	0	39	0	0	k__Bacteria; p__Firmicutes; c__Clostridia; o__Clostridiales; f__Ruminococcaceae; g__; s__
OTU_867	0	1	54	50	0	16	23	3	0	19	0	1	33	12	0	14	6	5	29	3	9	8	6	7	4	2	52	4	59	30	0	0	0	4	0	4	1	1	33	3	0	0	8	k__Bacteria; p__Firmicutes; c__Clostridia; o__Clostridiales; f__Lachnospiraceae; g__Roseburia; s__
OTU_868	1	0	0	0	0	0	0	0	0	0	0	0	0	0	0	0	0	0	0	0	0	0	4	0	0	0	0	0	0	0	0	0	0	0	0	0	34	253	0	0	0	0	0	k__Bacteria; p__Bacteroidetes; c__Bacteroidia; o__Bacteroidales; f__S24-7; g__; s__
OTU_869	0	0	0	0	0	0	0	0	0	0	0	0	1	0	0	0	0	0	0	0	0	0	0	0	0	0	0	0	0	0	17	11	17	0	21	1	41	5	46	1	39	46	38	k__Bacteria; p__Bacteroidetes; c__Bacteroidia; o__Bacteroidales; f__Bacteroidaceae; g__Bacteroides; s__
OTU_870	0	3	120	50	0	74	162	42	1	35	2	2	30	5	20	8	0	70	22	0	6	57	43	5	3	265	137	32	157	166	0	0	0	12	0	0	0	0	0	0	0	0	0	k__Bacteria; p__Bacteroidetes; c__Bacteroidia; o__Bacteroidales; f__Prevotellaceae; g__Prevotella; s__copri
OTU_871	2	10	0	1	7	2	0	2	16	3	12	11	1	2	0	11	8	0	1	0	9	6	22	5	0	0	1	19	1	1	0	0	3	5	0	1	0	0	8	0	10	0	0	k__Bacteria; p__Firmicutes; c__Clostridia; o__Clostridiales; f__Ruminococcaceae; g__Oscillospira; s__
OTU_872	9	0	48	9	0	28	12	6	6	11	12	1	11	1	1	11	9	7	40	43	13	29	14	11	0	22	11	4	20	10	0	0	0	7	0	0	0	0	26	5	0	0	0	k__Bacteria; p__Bacteroidetes; c__Bacteroidia; o__Bacteroidales; f__Prevotellaceae; g__Prevotella; s__copri
OTU_873	0	0	0	0	0	0	0	0	0	0	0	0	0	0	0	0	0	0	0	0	0	0	0	0	0	0	0	0	0	0	0	256	0	0	0	0	0	0	0	0	0	0	0	k__Bacteria; p__Bacteroidetes; c__Bacteroidia; o__Bacteroidales; f__S24-7; g__; s__
OTU_874	3	8	17	20	8	31	29	14	1	2	1	0	0	3	4	52	7	4	0	0	4	1	9	1	0	2	7	60	3	20	0	0	0	1	0	4	0	0	20	0	0	0	0	k__Bacteria; p__Bacteroidetes; c__Bacteroidia; o__Bacteroidales; f__Prevotellaceae; g__Prevotella; s__copri
OTU_875	0	0	0	1	0	1	0	0	0	1	0	0	0	0	0	0	0	0	0	0	0	0	0	0	0	0	0	0	0	0	0	0	0	0	0	0	0	0	0	0	0	0	218	k__Bacteria; p__Bacteroidetes; c__Bacteroidia; o__Bacteroidales; f__Prevotellaceae; g__Prevotella; s__copri
OTU_876	5	2	3	5	21	2	0	9	2	0	58	0	0	8	0	0	4	0	0	26	18	0	1	4	21	0	0	0	0	0	0	9	0	0	0	1	0	0	3	2	2	0	13	k__Bacteria; p__Proteobacteria; c__Gammaproteobacteria; o__Enterobacteriales; f__Enterobacteriaceae; g__; s__
OTU_877	1	157	0	101	10	92	32	28	69	0	0	0	56	0	0	55	54	0	0	0	0	0	0	0	0	0	0	295	0	109	0	0	0	0	0	0	0	0	0	0	0	1	0	k__Bacteria; p__Bacteroidetes; c__Bacteroidia; o__Bacteroidales; f__Prevotellaceae; g__Prevotella; s__
OTU_878	3	0	36	19	1	36	21	11	8	27	10	0	21	4	1	22	20	8	54	56	9	19	20	15	1	17	23	15	26	13	0	1	1	8	2	1	1	5	21	11	1	1	23	k__Bacteria; p__Firmicutes; c__Clostridia; o__Clostridiales; f__Ruminococcaceae; g__Faecalibacterium; s__prausnitzii
OTU_879	0	0	0	0	0	1	0	0	0	0	6	0	0	0	0	0	0	0	0	4	0	0	0	0	0	0	0	0	0	0	12	8	30	10	17	23	47	10	48	10	9	4	4	k__Bacteria; p__Bacteroidetes; c__Bacteroidia; o__Bacteroidales; f__Bacteroidaceae; g__Bacteroides; s__uniformis
OTU_880	0	32	1	145	0	1	0	0	0	0	0	0	0	0	0	158	0	0	597	0	861	0	0	0	0	0	0	1348	0	0	0	0	0	0	0	0	0	0	0	0	0	0	0	k__Bacteria; p__Bacteroidetes; c__Bacteroidia; o__Bacteroidales; f__S24-7; g__; s__
OTU_881	0	0	0	0	0	0	0	0	0	0	0	0	0	0	0	0	0	0	0	0	0	0	3	0	0	0	0	0	4	0	0	0	0	0	0	0	0	0	0	0	0	0	304	k__Bacteria; p__Bacteroidetes; c__Bacteroidia; o__Bacteroidales; f__Bacteroidaceae; g__Bacteroides; s__
OTU_882	7	53	1	1	13	17	0	163	21	0	0	0	40	0	0	221	140	0	0	0	0	232	0	0	0	0	0	85	0	103	0	0	0	14	0	0	0	0	0	0	25	19	0	k__Bacteria; p__Firmicutes; c__Clostridia; o__Clostridiales; f__Veillonellaceae; g__Megasphaera; s__
OTU_883	0	0	0	0	0	1	0	0	0	0	0	0	0	0	0	0	0	0	0	5	0	0	0	0	0	0	0	0	0	0	0	10	109	0	92	0	43	0	77	0	0	54	135	k__Bacteria; p__Bacteroidetes; c__Bacteroidia; o__Bacteroidales; f__Rikenellaceae; g__; s__
OTU_884	0	0	0	0	2	3	0	0	0	0	0	112	0	1	0	2	2	0	4	2	1	0	24	2	9	0	0	0	2	0	0	39	0	1	0	0	0	0	3	0	2	17	0	k__Bacteria; p__Firmicutes; c__Clostridia; o__Clostridiales; f__Ruminococcaceae; g__; s__
OTU_885	0	1	0	0	0	0	0	0	1	0	5	0	0	1	0	0	0	0	0	2	0	0	2	0	0	3	4	0	4	0	0	2	0	0	0	2	0	0	210	1	0	0	0	k__Bacteria; p__Bacteroidetes; c__Bacteroidia; o__Bacteroidales; f__Prevotellaceae; g__Prevotella; s__copri
OTU_886	29	0	33	12	0	0	0	2	0	0	6	1	1	0	0	1	0	0	13	18	0	7	11	15	35	1	2	1	0	10	0	51	1	6	22	60	76	75	1	3	55	40	4	k__Bacteria; p__Actinobacteria; c__Actinobacteria; o__Bifidobacteriales; f__Bifidobacteriaceae; g__Bifidobacterium; s__longum
OTU_887	0	0	0	0	0	1	0	0	0	0	4	0	0	0	0	0	0	0	0	0	0	0	0	0	0	0	0	0	0	0	40	11	12	8	16	9	21	3	22	27	2	2	1	k__Bacteria; p__Bacteroidetes; c__Bacteroidia; o__Bacteroidales; f__Bacteroidaceae; g__Bacteroides; s__uniformis
OTU_888	4	2	30	11	0	16	13	6	3	8	5	0	14	1	1	8	9	6	13	2	3	4	12	7	2	6	20	5	22	7	0	0	0	2	0	9	0	0	74	1	0	0	0	k__Bacteria; p__Bacteroidetes; c__Bacteroidia; o__Bacteroidales; f__Prevotellaceae; g__Prevotella; s__copri
OTU_889	0	0	0	42	0	7	0	0	0	0	11	2	0	0	1	0	0	0	2	32	1	0	102	9	0	0	8	4	3	0	0	0	0	0	0	2	0	0	61	4	0	0	12	k__Bacteria; p__Bacteroidetes; c__Bacteroidia; o__Bacteroidales; f__Bacteroidaceae; g__Bacteroides; s__fragilis
OTU_890	8	4	0	5	3	64	0	23	37	14	5	8	2	29	0	28	4	0	19	0	10	37	35	24	4	0	24	115	6	9	0	13	0	17	0	20	0	0	5	0	10	3	0	k__Bacteria; p__Firmicutes; c__Clostridia; o__Clostridiales; f__Ruminococcaceae; g__; s__
OTU_891	0	20	49	1	1	13	50	11	3	23	2	0	36	0	0	8	29	29	23	0	0	2	13	3	0	61	22	14	59	4	0	1	0	0	1	0	0	0	0	0	0	2	4	k__Bacteria; p__Firmicutes; c__Clostridia; o__Clostridiales; f__Veillonellaceae; g__Dialister; s__
OTU_892	0	0	0	28	0	0	7	0	0	2	0	0	7	0	0	0	2	0	0	2	0	45	0	0	0	0	0	15	11	50	0	0	0	0	0	0	0	1	0	0	0	3	0	k__Bacteria; p__Proteobacteria; c__Gammaproteobacteria; o__Pasteurellales; f__Pasteurellaceae; g__Haemophilus; s__parainfluenzae
OTU_893	8	2	4	5	9	25	2	14	7	21	9	2	9	7	0	39	24	1	39	11	26	21	51	29	3	0	7	21	7	2	0	20	2	15	3	1	3	20	23	2	43	8	16	k__Bacteria; p__Firmicutes; c__Clostridia; o__Clostridiales; f__Ruminococcaceae; g__Faecalibacterium; s__prausnitzii
OTU_894	87	4	7	73	7	0	0	6	101	1	0	4	14	104	206	16	18	19	5	0	73	30	11	16	18	4	9	20	0	21	0	1	0	19	0	0	0	9	72	0	62	0	0	k__Bacteria; p__Firmicutes; c__Erysipelotrichi; o__Erysipelotrichales; f__Erysipelotrichaceae; g__Catenibacterium; s__
OTU_895	0	0	0	0	0	0	0	0	11	0	10	0	0	0	0	0	0	0	0	1	0	0	0	0	27	0	0	0	0	0	0	46	8	0	63	85	61	0	84	0	0	5	1	k__Bacteria; p__Verrucomicrobia; c__Verrucomicrobiae; o__Verrucomicrobiales; f__Verrucomicrobiaceae; g__Akkermansia; s__muciniphila
OTU_896	0	40	0	0	1	0	0	3	113	0	47	0	0	1	0	1	0	0	0	0	5	0	158	0	0	0	2	3	0	0	0	18	0	5	0	0	0	1	7	1	86	58	0	k__Bacteria; p__Firmicutes; c__Clostridia; o__Clostridiales; f__; g__; s__
OTU_897	1	0	0	5	0	2	0	9	0	0	0	0	3	1	0	36	9	0	52	0	0	18	0	0	0	1	0	4	4	8	0	2	0	0	0	66	0	0	0	0	2	0	0	k__Bacteria; p__Firmicutes; c__Clostridia; o__Clostridiales; f__Ruminococcaceae; g__; s__
OTU_898	0	0	0	0	0	0	0	0	0	0	0	0	0	0	0	0	0	0	0	0	0	0	0	0	0	0	0	0	0	0	0	0	0	0	0	0	245	0	0	0	0	0	0	k__Bacteria; p__Bacteroidetes; c__Bacteroidia; o__Bacteroidales; f__Bacteroidaceae; g__Bacteroides; s__
OTU_899	1	0	0	0	109	1	0	3	3	0	21	0	0	5	0	0	1	0	0	0	7	1	0	5	5	0	0	0	0	0	0	4	0	0	0	0	0	0	8	0	4	0	6	k__Bacteria; p__Proteobacteria; c__Gammaproteobacteria; o__Enterobacteriales; f__Enterobacteriaceae; g__; s__
OTU_900	1	83	31	82	10	33	13	21	34	0	0	0	64	2	0	36	21	0	50	0	0	12	43	0	4	117	0	124	0	87	0	0	0	0	0	0	0	0	0	0	0	0	0	k__Bacteria; p__Bacteroidetes; c__Bacteroidia; o__Bacteroidales; f__Prevotellaceae; g__Prevotella; s__copri
OTU_901	4	58	6	0	0	22	0	286	5	0	0	0	124	0	0	240	256	0	0	0	0	68	0	0	0	0	0	66	0	88	0	0	0	0	0	0	0	0	0	0	0	12	0	k__Bacteria; p__Firmicutes; c__Clostridia; o__Clostridiales; f__Veillonellaceae; g__Megasphaera; s__
OTU_902	5	0	0	3	8	5	0	10	1	0	12	1	0	1	0	1	7	0	0	87	8	7	1	4	3	0	1	0	2	0	0	5	0	1	0	0	0	0	4	4	4	0	15	k__Bacteria; p__Proteobacteria; c__Gammaproteobacteria; o__Enterobacteriales; f__Enterobacteriaceae; g__; s__
OTU_903	22	2	30	2	0	9	45	11	0	7	0	0	3	3	0	5	4	3	5	0	4	3	0	0	0	11	21	18	8	22	0	0	0	5	0	0	0	0	0	0	0	0	0	k__Bacteria; p__Bacteroidetes; c__Bacteroidia; o__Bacteroidales; f__Prevotellaceae; g__Prevotella; s__
OTU_904	18	42	56	14	68	124	53	95	19	29	0	16	29	57	0	40	0	0	0	0	94	28	0	76	0	13	95	155	0	0	0	0	0	0	1	0	0	0	0	0	0	0	0	k__Bacteria; p__Bacteroidetes; c__Bacteroidia; o__Bacteroidales; f__S24-7; g__; s__
OTU_905	40	2	0	2	0	0	1	1	2	0	0	3	0	5	0	4	0	0	0	0	101	0	2	0	212	0	1	0	0	6	0	0	0	0	0	0	0	0	3	0	5	0	0	k__Bacteria; p__Actinobacteria; c__Coriobacteriia; o__Coriobacteriales; f__Coriobacteriaceae; g__Collinsella; s__
OTU_906	0	0	0	0	0	0	0	0	0	0	1	0	0	0	0	1	0	0	0	0	0	0	0	0	0	0	0	0	0	0	0	5	0	0	22	1	162	10	21	0	0	0	0	k__Bacteria; p__Bacteroidetes; c__Bacteroidia; o__Bacteroidales; f__Bacteroidaceae; g__Bacteroides; s__uniformis
OTU_907	5	59	36	52	0	3	18	5	37	0	0	95	99	4	0	104	32	0	140	0	22	0	5	7	0	0	72	88	0	51	0	0	0	12	0	0	0	0	0	0	0	0	0	k__Bacteria; p__Bacteroidetes; c__Bacteroidia; o__Bacteroidales; f__Prevotellaceae; g__Prevotella; s__copri
OTU_908	0	0	50	0	0	0	0	17	0	4	0	0	5	0	0	14	24	0	91	0	11	2	20	8	0	3	2	28	0	2	0	0	0	0	0	3	0	0	0	0	0	4	3	k__Bacteria; p__Firmicutes; c__Clostridia; o__Clostridiales
OTU_909	0	0	4	0	0	2	0	2	13	4	1	2	0	1	0	3	15	17	1	0	4	16	1	0	1	0	0	2	0	2	0	39	0	15	0	2	2	4	0	0	15	53	3	k__Bacteria; p__Firmicutes; c__Clostridia; o__Clostridiales; f__Ruminococcaceae; g__; s__
OTU_910	0	1	11	11	5	21	2	2	14	3	11	0	5	22	0	13	8	0	23	3	20	45	40	39	0	0	1	17	7	1	0	31	1	16	0	1	4	5	19	9	40	17	6	k__Bacteria; p__Firmicutes; c__Clostridia; o__Clostridiales; f__Ruminococcaceae; g__; s__
OTU_911	8	32	9	1	8	23	0	270	22	0	0	0	22	0	0	163	95	0	0	0	0	249	1	0	0	0	0	124	0	152	0	0	0	31	0	0	0	0	0	0	40	26	0	k__Bacteria; p__Firmicutes; c__Clostridia; o__Clostridiales; f__Veillonellaceae; g__Megasphaera; s__
OTU_912	0	1	2	6	0	5	2	2	4	7	1	1	3	3	0	22	9	2	9	5	2	25	11	4	0	0	1	8	4	1	0	2	1	8	0	0	0	11	8	0	0	1	7	k__Bacteria; p__Firmicutes; c__Clostridia; o__Clostridiales; f__Ruminococcaceae; g__; s__
OTU_913	0	0	0	0	0	0	0	4	10	0	0	261	0	0	0	2	0	0	134	6	9	0	0	0	0	0	0	18	0	0	0	0	0	0	0	0	0	0	0	0	0	0	0	k__Bacteria; p__Firmicutes; c__Clostridia; o__Clostridiales; f__Ruminococcaceae; g__; s__
OTU_914	0	0	0	0	0	0	0	0	0	0	0	0	0	0	0	0	0	0	0	3	0	0	0	0	0	0	0	0	0	0	88	5	34	1	39	0	15	1	43	2	1	5	82	k__Bacteria; p__Bacteroidetes; c__Bacteroidia; o__Bacteroidales; f__Bacteroidaceae; g__Bacteroides
OTU_915	0	6	0	0	0	0	0	3	0	0	0	6	0	40	0	3	0	0	20	0	0	0	62	0	0	0	0	5	0	0	0	2	0	3	0	52	0	0	39	0	6	0	0	k__Bacteria; p__Tenericutes; c__Mollicutes; o__RF39; f__; g__; s__
OTU_916	0	0	0	0	0	0	0	0	0	0	0	0	0	0	0	0	0	0	0	184	0	0	0	0	0	0	0	0	0	0	0	0	0	0	0	0	50	0	0	0	0	0	0	k__Bacteria; p__Bacteroidetes; c__Bacteroidia; o__Bacteroidales; f__Bacteroidaceae; g__Bacteroides
OTU_917	13	1	0	45	4	0	0	18	0	0	0	0	2	0	0	78	14	0	104	0	0	156	0	11	1	0	0	3	4	28	0	47	0	32	0	66	0	0	0	2	26	0	0	k__Bacteria; p__Firmicutes; c__Clostridia; o__Clostridiales; f__Ruminococcaceae; g__; s__
OTU_918	0	0	0	0	0	0	0	0	0	0	4	3	0	0	0	0	0	0	1	1	0	0	0	0	0	0	0	0	0	0	13	7	8	9	12	26	22	9	46	17	5	10	6	k__Bacteria; p__Bacteroidetes; c__Bacteroidia; o__Bacteroidales; f__Bacteroidaceae; g__Bacteroides; s__uniformis
OTU_919	1	1	18	0	1	34	7	7	8	21	1	0	4	3	0	19	17	25	52	0	5	19	21	41	0	4	8	10	22	6	0	10	0	0	2	56	0	0	0	0	0	16	48	k__Bacteria; p__Firmicutes; c__Clostridia; o__Clostridiales; f__Veillonellaceae; g__Dialister; s__
OTU_920	0	0	0	0	0	0	0	0	0	0	0	0	0	0	0	0	0	0	0	0	0	0	0	0	0	0	0	0	0	0	0	5	0	0	0	0	139	0	0	3	0	0	68	k__Bacteria; p__Bacteroidetes; c__Bacteroidia; o__Bacteroidales; f__[Paraprevotellaceae]; g__Paraprevotella; s__
OTU_921	10	3	21	5	0	20	19	9	7	2	0	2	6	1	0	8	2	1	7	0	1	2	0	1	0	21	17	3	57	7	0	0	0	9	0	0	0	0	0	0	0	0	0	k__Bacteria; p__Bacteroidetes; c__Bacteroidia; o__Bacteroidales; f__Prevotellaceae; g__Prevotella; s__copri
OTU_922	2	5	18	83	6	43	7	6	1	1	0	1	5	7	0	50	11	0	0	0	0	0	0	4	0	1	6	67	0	58	0	0	0	0	0	0	0	0	0	0	0	0	0	k__Bacteria; p__Firmicutes; c__Clostridia; o__Clostridiales; f__Lachnospiraceae; g__Butyrivibrio; s__
OTU_923	0	0	0	0	0	0	0	0	0	475	0	0	0	0	0	0	0	0	0	0	0	0	0	0	0	0	1	0	0	0	0	0	0	0	0	0	0	0	0	0	0	0	0	k__Bacteria; p__Bacteroidetes; c__Bacteroidia; o__Bacteroidales; f__[Paraprevotellaceae]; g__[Prevotella]; s__
OTU_924	1	0	2	3	1	4	0	2	3	0	8	1	1	0	15	4	0	1	8	11	6	10	2	16	1	0	1	1	7	2	0	2	1	0	4	6	29	9	4	25	10	9	15	k__Bacteria; p__Firmicutes; c__Clostridia; o__Clostridiales; f__Ruminococcaceae; g__; s__
OTU_925	0	1	0	0	0	0	0	1	0	0	0	0	0	0	0	0	3	0	0	0	0	0	0	0	0	0	0	0	0	2	0	0	0	0	0	0	0	0	0	214	0	2	0	k__Bacteria; p__Firmicutes; c__Clostridia; o__Clostridiales; f__Veillonellaceae; g__Megasphaera; s__
OTU_926	3	0	0	12	0	3	0	0	1	7	0	0	1	1	0	0	0	8	14	24	12	8	3	1	0	6	0	0	23	5	0	2	0	1	9	3	0	13	1	11	1	4	109	k__Bacteria; p__Firmicutes; c__Clostridia; o__Clostridiales; f__Lachnospiraceae; g__; s__
OTU_927	0	0	0	0	0	0	0	0	0	0	1	0	0	0	0	0	0	0	0	0	0	0	8	0	0	0	0	0	0	0	463	18	5	4	212	12	209	341	128	4	49	33	143	k__Bacteria; p__Bacteroidetes; c__Bacteroidia; o__Bacteroidales; f__Bacteroidaceae; g__Bacteroides; s__
OTU_928	6	0	4	4	77	4	0	49	8	0	61	1	0	6	1	5	15	0	0	103	14	2	1	3	31	0	0	0	5	0	0	14	0	1	0	0	0	0	5	3	3	0	14	k__Bacteria; p__Proteobacteria; c__Gammaproteobacteria; o__Enterobacteriales; f__Enterobacteriaceae; g__; s__
OTU_929	0	0	0	0	0	3	0	1	0	0	16	0	0	0	0	0	0	0	1	0	0	0	4	0	0	0	0	10	0	0	0	2	0	0	0	0	0	341	0	0	2	0	0	k__Bacteria; p__Tenericutes; c__Mollicutes; o__RF39; f__; g__; s__
OTU_930	0	106	0	76	7	37	10	30	31	0	0	0	23	0	0	33	19	0	0	0	0	0	0	0	0	0	0	123	0	68	0	0	0	0	0	0	0	0	0	0	0	0	0	k__Bacteria; p__Bacteroidetes; c__Bacteroidia; o__Bacteroidales; f__Prevotellaceae; g__Prevotella; s__
OTU_931	0	2	3	0	0	8	2	0	9	1	3	1	0	2	0	33	0	20	59	0	0	2	3	10	0	12	7	5	0	0	0	5	0	6	9	10	0	0	0	0	0	55	0	k__Bacteria; p__Firmicutes; c__Clostridia; o__Clostridiales; f__; g__; s__
OTU_932	0	0	0	0	0	0	0	0	0	0	0	0	0	0	0	0	0	0	0	33	0	0	0	0	0	0	0	0	0	0	0	0	0	0	0	0	287	0	0	0	0	0	0	k__Bacteria; p__Bacteroidetes; c__Bacteroidia; o__Bacteroidales; f__Bacteroidaceae; g__Bacteroides; s__uniformis
OTU_933	15	40	42	24	8	45	33	67	44	28	73	19	63	31	19	109	33	39	83	34	61	29	70	40	25	28	57	14	40	36	0	1	0	20	0	23	0	0	67	15	0	0	0	k__Bacteria; p__Bacteroidetes; c__Bacteroidia; o__Bacteroidales; f__Prevotellaceae; g__Prevotella; s__copri
OTU_934	0	0	0	34	0	0	6	0	0	13	0	0	55	0	3	33	105	0	0	0	0	0	0	40	0	0	0	29	0	0	0	0	0	0	0	0	0	0	0	0	0	0	0	k__Bacteria; p__Bacteroidetes; c__Bacteroidia; o__Bacteroidales; f__; g__; s__
OTU_935	0	0	0	0	0	0	0	0	0	0	0	0	0	0	0	0	0	0	0	0	0	0	0	0	0	0	0	0	0	0	539	2	0	1	0	0	8	56	1	0	0	0	3	k__Bacteria; p__Bacteroidetes; c__Bacteroidia; o__Bacteroidales; f__Bacteroidaceae; g__Bacteroides; s__
OTU_936	2	6	243	113	0	116	378	89	7	6	3	8	82	0	17	11	7	95	46	0	3	62	82	15	5	560	315	93	168	209	0	0	0	11	0	0	1	0	0	0	1	0	0	k__Bacteria; p__Bacteroidetes; c__Bacteroidia; o__Bacteroidales; f__[Paraprevotellaceae]; g__[Prevotella]; s__
OTU_937	0	0	0	0	0	2	3	0	0	0	28	0	0	0	6	0	0	1	4	22	0	1	5	0	0	0	2	0	1	0	1	0	0	18	0	28	0	0	557	54	0	13	88	k__Bacteria; p__Bacteroidetes; c__Bacteroidia; o__Bacteroidales; f__Bacteroidaceae; g__Bacteroides; s__uniformis
OTU_938	2	1	58	6	0	14	65	26	9	2	1	0	20	3	1	7	12	2	1	0	3	6	13	4	0	67	29	3	53	10	0	0	0	0	0	0	0	0	0	0	0	0	0	k__Bacteria; p__Bacteroidetes; c__Bacteroidia; o__Bacteroidales; f__Prevotellaceae; g__Prevotella; s__copri
OTU_939	0	0	0	0	0	0	0	0	14	0	0	0	0	0	0	0	0	0	0	0	0	0	0	0	0	0	0	0	0	0	0	0	0	0	0	0	0	0	0	0	209	0	0	k__Bacteria; p__Firmicutes; c__Clostridia; o__Clostridiales; f__Ruminococcaceae; g__; s__
OTU_940	2	10	6	7	3	19	3	8	19	3	13	4	7	13	1	16	3	3	8	2	18	13	28	5	0	7	21	11	13	6	0	0	0	6	0	6	0	0	26	0	0	0	0	k__Bacteria; p__Bacteroidetes; c__Bacteroidia; o__Bacteroidales; f__Prevotellaceae; g__Prevotella; s__copri
OTU_941	0	4	3	3	0	1	1	1	14	0	0	71	13	0	0	20	6	0	12	0	0	0	0	3	0	0	2	17	0	6	0	0	0	2	0	0	0	0	0	0	1	9	0	k__Bacteria; p__Bacteroidetes; c__Bacteroidia; o__Bacteroidales; f__[Paraprevotellaceae]; g__; s__
OTU_942	0	0	0	0	22	64	0	0	0	20	15	0	0	0	0	0	0	3	0	0	2	0	4	0	0	4	0	3	1	0	2	0	0	47	0	0	0	0	0	0	3	0	0	k__Bacteria; p__Firmicutes; c__Clostridia; o__Clostridiales; f__Ruminococcaceae; g__Ruminococcus; s__
OTU_943	0	0	0	0	0	0	0	0	0	0	0	0	0	0	0	0	0	0	0	0	0	0	0	0	0	0	0	0	0	0	59	5	37	0	45	2	6	5	11	0	4	12	23	k__Bacteria; p__Bacteroidetes; c__Bacteroidia; o__Bacteroidales; f__Rikenellaceae; g__; s__
OTU_944	0	0	0	0	6	77	1	0	0	36	5	0	0	0	0	0	0	25	1	0	2	0	2	2	0	9	0	10	0	0	5	0	0	15	0	0	0	0	0	0	0	0	0	k__Bacteria; p__Firmicutes; c__Clostridia; o__Clostridiales; f__Ruminococcaceae; g__Ruminococcus; s__
OTU_945	12	15	0	5	28	46	0	84	40	26	12	26	1	91	0	130	10	0	19	0	22	69	87	158	41	0	24	185	3	8	0	8	0	39	0	76	0	0	19	0	12	10	0	k__Bacteria; p__Firmicutes; c__Clostridia; o__Clostridiales; f__Ruminococcaceae; g__; s__
OTU_946	4	4	7	7	2	12	2	17	58	18	7	2	2	4	0	7	31	40	12	33	10	106	9	4	7	1	5	4	5	5	0	371	0	57	0	12	20	74	19	0	56	373	20	k__Bacteria; p__Firmicutes; c__Clostridia; o__Clostridiales; f__Ruminococcaceae; g__; s__
OTU_947	0	0	0	0	0	0	0	0	0	0	0	0	0	0	0	0	0	0	0	0	0	0	0	0	0	0	0	0	0	0	0	5	0	0	0	0	152	0	0	7	0	0	51	k__Bacteria; p__Bacteroidetes; c__Bacteroidia; o__Bacteroidales; f__[Paraprevotellaceae]; g__Paraprevotella; s__
OTU_948	0	0	1	0	0	0	0	0	0	0	0	0	0	0	0	0	0	0	0	0	0	0	0	0	0	0	0	0	0	0	0	0	0	0	0	0	0	0	0	0	0	1969	0	k__Bacteria; p__Bacteroidetes; c__Bacteroidia; o__Bacteroidales; f__Bacteroidaceae; g__Bacteroides; s__
OTU_949	0	5	17	1	1	6	18	3	0	4	0	0	23	5	0	7	13	21	14	0	1	2	2	0	0	8	5	6	11	3	0	0	0	0	0	0	0	0	0	0	0	0	1	k__Bacteria; p__Firmicutes; c__Clostridia; o__Clostridiales; f__Veillonellaceae; g__Dialister; s__
OTU_950	0	7	0	0	0	0	0	37	79	0	0	176	0	0	0	0	0	0	0	0	0	0	0	0	0	0	0	0	0	0	0	0	0	0	0	0	0	0	0	0	0	0	0	k__Bacteria; p__Firmicutes; c__Erysipelotrichi; o__Erysipelotrichales; f__Erysipelotrichaceae; g__RFN20; s__
OTU_951	2	1	32	21	0	16	19	4	0	15	0	0	24	17	0	37	6	8	47	0	9	10	15	3	2	0	14	12	57	18	0	0	2	0	6	25	0	0	0	5	0	4	29	k__Bacteria; p__Firmicutes; c__Clostridia; o__Clostridiales
OTU_952	2	21	0	0	2	4	0	80	2	0	0	0	28	0	0	93	86	0	0	0	0	25	0	0	0	0	0	33	0	23	0	0	0	0	0	0	0	0	0	0	0	1	0	k__Bacteria; p__Firmicutes; c__Clostridia; o__Clostridiales; f__Veillonellaceae; g__Dialister; s__
OTU_953	39	1	1	0	29	1	53	41	0	0	4	0	0	1	0	0	9	8	0	0	3	2	4	3	0	0	0	0	20	0	0	3	0	0	0	9	0	0	0	0	0	3	31	k__Bacteria; p__Firmicutes; c__Clostridia; o__Clostridiales; f__Veillonellaceae; g__Dialister; s__
OTU_954	0	0	0	0	0	0	0	0	0	0	0	0	0	0	0	0	0	0	0	0	0	0	0	0	0	0	0	0	0	0	0	10	157	7	132	1	49	0	25	0	5	31	215	k__Bacteria; p__Bacteroidetes; c__Bacteroidia; o__Bacteroidales; f__Bacteroidaceae; g__Bacteroides; s__
OTU_955	0	0	0	0	8	0	0	0	0	1	311	0	0	0	0	0	0	0	0	0	0	0	0	0	0	0	0	0	0	0	0	0	0	0	0	0	0	0	0	0	0	0	0	k__Bacteria; p__Tenericutes; c__Mollicutes; o__RF39; f__; g__; s__
OTU_956	2	0	0	0	0	1	0	0	0	2	0	0	0	2	0	0	1	0	0	1	1	0	0	15	0	0	0	1	11	0	22	6	21	2	15	6	11	6	21	12	0	2	30	k__Bacteria; p__Proteobacteria; c__Deltaproteobacteria; o__Desulfovibrionales; f__Desulfovibrionaceae; g__Bilophila; s__
OTU_957	0	0	0	0	0	0	0	0	0	0	0	0	0	0	0	0	0	1	0	445	0	0	0	0	0	0	0	0	0	0	0	0	0	0	0	0	0	0	0	0	0	0	0	k__Bacteria; p__Firmicutes; c__Clostridia; o__Clostridiales; f__Veillonellaceae; g__Megamonas; s__
OTU_958	0	0	0	0	0	0	0	0	43	0	10	360	0	0	0	0	0	0	0	0	0	0	0	74	0	0	0	0	0	0	0	145	0	63	0	0	0	0	0	0	1	0	1	k__Bacteria; p__Tenericutes; c__Mollicutes; o__RF39; f__; g__; s__
OTU_959	11	24	42	18	5	194	101	66	6	14	18	0	57	7	0	3	19	36	233	0	23	63	0	0	0	0	165	125	152	18	0	0	0	0	0	0	0	0	0	0	0	0	0	k__Bacteria; p__Bacteroidetes; c__Bacteroidia; o__Bacteroidales; f__Prevotellaceae; g__Prevotella; s__
OTU_960	0	0	0	1	0	0	0	0	0	0	0	0	0	0	0	0	0	0	0	0	0	0	1	0	0	0	0	0	1	0	63	15	3	8	84	6	29	31	2	3	2	7	170	k__Bacteria; p__Bacteroidetes; c__Bacteroidia; o__Bacteroidales; f__Bacteroidaceae; g__Bacteroides; s__
OTU_961	12	21	156	79	0	104	254	77	38	30	8	2	61	7	3	53	102	22	10	0	6	19	28	7	2	251	191	68	258	51	0	0	0	3	0	4	0	0	0	0	0	0	76	k__Bacteria; p__Bacteroidetes; c__Bacteroidia; o__Bacteroidales; f__Prevotellaceae; g__Prevotella; s__stercorea
OTU_963	0	27	0	23	5	30	10	5	12	0	0	0	21	0	0	15	11	0	0	0	0	0	0	0	0	0	0	30	0	38	0	0	0	0	0	0	0	0	0	0	0	0	0	k__Bacteria; p__Bacteroidetes; c__Bacteroidia; o__Bacteroidales; f__Prevotellaceae; g__Prevotella; s__copri
OTU_964	0	0	0	0	0	0	0	0	0	0	0	0	0	0	0	0	0	0	0	0	0	0	1	0	0	0	0	0	0	0	15	10	14	0	18	4	74	14	14	0	24	4	22	k__Bacteria; p__Bacteroidetes; c__Bacteroidia; o__Bacteroidales; f__Rikenellaceae; g__; s__
OTU_965	0	5	3	0	0	3	0	0	6	2	0	0	3	0	0	0	0	36	0	0	4	0	1	7	0	27	4	4	1	0	0	0	1	0	0	122	0	0	0	0	0	0	102	k__Bacteria; p__Firmicutes; c__Clostridia; o__Clostridiales; f__Veillonellaceae; g__Dialister; s__
OTU_966	0	0	0	0	0	0	0	0	0	0	0	0	0	0	0	0	0	0	0	0	0	0	0	0	0	0	0	0	0	0	0	3	0	0	40	1	203	0	10	0	0	1	0	k__Bacteria; p__Bacteroidetes; c__Bacteroidia; o__Bacteroidales; f__[Barnesiellaceae]; g__; s__
OTU_967	0	0	0	0	0	0	0	0	0	0	0	0	0	0	0	0	0	0	0	0	0	0	0	0	0	0	0	0	0	0	0	547	0	0	0	0	0	0	0	0	0	0	0	k__Bacteria; p__Bacteroidetes; c__Bacteroidia; o__Bacteroidales; f__S24-7; g__; s__
OTU_968	4	11	1	0	2	2	0	1	0	0	3	0	0	1	0	0	0	0	42	0	0	10	7	5	1	0	0	7	8	0	0	6	0	14	0	0	0	0	3	0	57	0	0	k__Bacteria; p__Firmicutes; c__Clostridia; o__Clostridiales; f__Ruminococcaceae; g__; s__
OTU_969	1	14	0	11	0	45	2	8	17	11	0	0	19	1	0	2	4	0	0	0	1	0	0	5	0	16	0	12	8	0	0	0	0	0	0	0	0	0	0	0	0	0	0	k__Bacteria; p__Bacteroidetes; c__Bacteroidia; o__Bacteroidales; f__[Paraprevotellaceae]; g__CF231; s__
OTU_970	3	9	4	0	1	3	0	44	1	0	0	0	27	0	0	30	38	0	0	0	0	8	0	0	0	0	0	10	0	14	0	0	0	0	0	0	0	0	0	0	0	0	0	k__Bacteria; p__Firmicutes; c__Clostridia; o__Clostridiales; f__Veillonellaceae; g__Megasphaera; s__
OTU_971	0	0	0	0	0	0	0	0	32	0	0	340	0	3	0	0	0	0	0	0	0	0	0	0	0	0	0	0	0	0	0	0	0	0	0	0	0	0	0	0	0	0	0	k__Bacteria; p__Bacteroidetes; c__Bacteroidia; o__Bacteroidales; f__Rikenellaceae; g__; s__
OTU_972	5	3	53	143	0	0	0	0	0	0	0	0	17	0	0	10	0	0	137	0	1	23	94	0	9	240	0	45	0	60	0	1	0	0	0	0	0	0	0	0	0	0	0	k__Bacteria; p__Bacteroidetes; c__Bacteroidia; o__Bacteroidales; f__Prevotellaceae; g__Prevotella; s__copri
OTU_973	0	0	0	0	0	3	0	0	0	0	0	0	0	0	0	0	0	0	2	0	0	0	0	0	0	0	0	1	0	0	0	0	0	0	0	0	0	0	0	0	0	0	387	k__Bacteria; p__Bacteroidetes; c__Bacteroidia; o__Bacteroidales; f__Prevotellaceae; g__Prevotella; s__copri
OTU_974	0	0	0	0	0	0	0	0	0	0	1	0	0	0	0	0	0	0	0	0	0	0	0	0	0	0	0	0	0	0	33	8	42	0	38	1	87	1	86	13	20	21	26	k__Bacteria; p__Bacteroidetes; c__Bacteroidia; o__Bacteroidales; f__Bacteroidaceae; g__Bacteroides
OTU_975	0	0	0	0	0	0	0	0	0	0	0	0	0	0	0	0	0	0	0	0	0	0	0	0	0	0	0	0	0	0	8	16	14	1	70	1	110	20	68	1	15	49	140	k__Bacteria; p__Bacteroidetes; c__Bacteroidia; o__Bacteroidales; f__Bacteroidaceae; g__Bacteroides; s__
OTU_976	0	105	0	0	0	0	0	0	343	0	0	73	0	0	0	0	0	0	0	0	0	0	0	0	0	0	0	0	0	0	0	0	0	0	0	0	0	0	0	0	0	0	0	k__Bacteria; p__Tenericutes; c__Mollicutes; o__RF39; f__; g__; s__
OTU_977	0	0	1	0	0	1	1	2	0	0	0	0	0	0	0	0	0	0	2	0	0	0	5	0	1	0	0	0	12	0	0	0	0	2	0	0	0	0	0	0	0	0	213	k__Bacteria; p__Bacteroidetes; c__Bacteroidia; o__Bacteroidales; f__Bacteroidaceae; g__Bacteroides; s__
OTU_978	1	0	12	18	3	8	7	1	4	9	2	1	1	1	0	1	5	2	17	8	1	1	2	3	0	12	6	4	8	1	0	1	6	0	18	0	3	2	5	0	0	1	6	k__Bacteria; p__Firmicutes; c__Clostridia; o__Clostridiales; f__Ruminococcaceae; g__; s__
OTU_979	30	0	0	0	0	0	0	0	0	0	0	0	0	0	0	0	0	0	2	0	0	8	1	16	133	0	0	0	0	68	0	0	0	0	0	0	0	0	0	0	0	0	0	k__Bacteria; p__Firmicutes; c__Bacilli; o__Lactobacillales; f__Lactobacillaceae; g__Lactobacillus; s__ruminis
OTU_980	0	3	0	0	0	0	0	6	12	0	0	0	1	0	0	0	0	0	56	0	0	0	86	0	0	0	0	20	0	1	0	1	0	0	0	0	0	0	21	0	0	48	0	k__Bacteria; p__Tenericutes; c__Mollicutes; o__RF39; f__; g__; s__
OTU_981	0	0	0	0	0	0	0	0	0	0	0	0	0	0	0	0	0	0	0	0	0	0	0	0	0	0	0	0	0	0	37	0	0	0	0	18	125	37	0	36	0	0	24	k__Bacteria; p__Firmicutes; c__Clostridia; o__Clostridiales; f__Veillonellaceae; g__Acidaminococcus; s__
OTU_982	64	0	1	73	0	0	0	2	0	0	0	2	2	10	109	3	1	4	0	0	4	13	0	8	15	4	0	0	0	13	0	0	0	2	0	0	0	0	0	0	3	0	0	k__Bacteria; p__Firmicutes; c__Erysipelotrichi; o__Erysipelotrichales; f__Erysipelotrichaceae; g__Catenibacterium; s__
OTU_983	0	0	0	0	0	0	0	0	0	0	180	0	0	0	0	0	0	0	0	0	0	0	2	0	0	0	0	0	0	0	0	0	0	0	0	0	0	0	0	2	0	0	0	k__Bacteria; p__Bacteroidetes; c__Bacteroidia; o__Bacteroidales; f__[Odoribacteraceae]; g__Odoribacter; s__
OTU_984	21	0	1	0	1	0	0	0	0	0	2	0	0	0	0	0	0	0	2	1	0	1	0	8	49	0	1	0	0	5	0	1	2	1	2	74	27	9	0	0	1	1	1	k__Bacteria; p__Firmicutes; c__Clostridia; o__Clostridiales; f__Ruminococcaceae; g__; s__
OTU_985	0	0	0	0	0	0	0	0	0	0	9	0	0	1	1	0	0	0	6	16	1	5	56	0	0	0	4	0	17	1	0	0	0	1	0	6	0	0	54	2	0	0	0	k__Bacteria; p__Bacteroidetes; c__Bacteroidia; o__Bacteroidales; f__Prevotellaceae; g__Prevotella; s__copri
OTU_986	0	0	0	0	0	0	0	0	0	0	0	0	0	0	0	0	0	0	0	0	0	0	0	0	0	0	0	0	0	0	128	0	0	3	0	6	32	10	0	16	0	0	1	k__Bacteria; p__Firmicutes; c__Clostridia; o__Clostridiales; f__Veillonellaceae; g__Acidaminococcus; s__
OTU_987	0	47	0	0	0	0	0	0	142	0	0	0	0	0	0	0	0	0	0	0	0	0	0	0	0	0	0	0	0	0	0	0	0	0	0	0	0	0	0	0	0	0	0	k__Bacteria; p__Tenericutes; c__Mollicutes; o__RF39; f__; g__; s__
OTU_988	3	42	0	8	0	2	10	22	1	13	0	0	2	0	0	5	44	2	10	0	4	5	0	6	2	0	1	12	1	4	0	0	0	0	0	0	0	0	0	2	0	0	0	k__Bacteria; p__Bacteroidetes; c__Bacteroidia; o__Bacteroidales; f__Prevotellaceae; g__Prevotella; s__copri
OTU_989	4	1	12	7	0	47	17	33	1	2	2	3	2	1	3	1	3	9	1	0	0	6	6	2	5	12	18	35	4	9	0	0	0	18	0	0	0	0	0	0	0	0	0	k__Bacteria; p__Bacteroidetes; c__Bacteroidia; o__Bacteroidales; f__[Paraprevotellaceae]; g__[Prevotella]; s__
OTU_990	0	0	0	0	0	0	0	0	0	0	0	0	0	0	0	0	0	0	0	274	0	0	0	0	0	0	0	0	0	0	0	0	0	0	0	0	0	0	0	0	0	0	0	k__Bacteria; p__Bacteroidetes; c__Bacteroidia; o__Bacteroidales; f__Prevotellaceae; g__Prevotella; s__copri
OTU_991	2	0	0	0	1	6	0	2	0	0	25	0	0	0	0	0	0	0	0	0	4	0	16	0	1	0	0	0	10	0	0	1	0	9	0	9	1	0	293	15	0	1	172	k__Bacteria; p__Bacteroidetes; c__Bacteroidia; o__Bacteroidales; f__Bacteroidaceae; g__Bacteroides; s__
OTU_992	0	0	0	0	0	0	0	0	0	0	0	0	0	0	0	0	0	0	0	0	0	0	0	0	0	0	0	0	0	0	0	16	19	0	111	1	63	0	67	0	2	56	199	k__Bacteria; p__Bacteroidetes; c__Bacteroidia; o__Bacteroidales; f__Rikenellaceae; g__; s__
OTU_993	0	0	0	0	117	0	0	0	8	0	0	0	0	0	0	0	0	0	0	0	0	0	0	0	0	0	0	0	0	0	0	0	0	42	0	15	0	0	0	0	0	0	0	k__Bacteria; p__Tenericutes; c__Mollicutes; o__RF39; f__; g__; s__
OTU_994	1	0	0	4	0	0	0	1	0	0	0	0	0	0	0	10	3	0	26	0	0	98	0	0	0	0	0	5	0	7	0	1	0	4	0	18	0	0	0	0	2	0	0	k__Bacteria; p__Firmicutes; c__Clostridia; o__Clostridiales; f__Ruminococcaceae; g__; s__
OTU_995	9	2	1	2	4	12	1	1	1	3	0	5	0	0	4	4	5	0	7	0	0	3	5	3	112	1	0	0	1	1	0	22	0	10	0	0	0	0	7	0	6	11	2	k__Bacteria; p__Firmicutes; c__Clostridia; o__Clostridiales; f__; g__; s__
OTU_996	0	0	0	0	0	0	0	0	0	0	2	0	0	0	0	0	0	0	0	10	0	0	9	0	0	0	0	0	0	0	0	0	0	1	0	5	0	0	247	3	2	0	0	k__Bacteria; p__Bacteroidetes; c__Bacteroidia; o__Bacteroidales; f__Prevotellaceae; g__Prevotella; s__copri
OTU_997	57	6	1	7	4	0	0	6	63	3	0	3	7	35	13	21	23	34	2	0	32	11	11	11	1	2	12	24	0	2	0	0	0	3	0	0	0	0	29	0	9	0	0	k__Bacteria; p__Firmicutes; c__Erysipelotrichi; o__Erysipelotrichales; f__Erysipelotrichaceae; g__Catenibacterium; s__
OTU_998	0	4	0	0	0	0	0	0	22	0	0	37	0	19	0	0	0	0	2	0	0	0	0	186	0	0	0	0	0	0	0	6	0	4	0	0	0	0	0	0	25	2	0	k__Bacteria; p__Tenericutes; c__Mollicutes; o__RF39; f__; g__; s__
OTU_999	2	1	4	0	0	24	0	5	0	0	4	0	1	0	0	3	0	4	0	0	9	0	0	24	0	21	0	0	0	0	0	0	0	105	0	0	0	0	0	0	22	0	0	k__Bacteria; p__Proteobacteria; c__Gammaproteobacteria; o__Aeromonadales; f__Succinivibrionaceae; g__Succinivibrio; s__
OTU_1000	0	2	5	0	1	3	0	0	4	2	0	0	3	0	2	0	0	12	0	0	8	0	0	6	0	4	3	1	0	1	0	0	0	44	0	0	0	40	25	0	30	0	0	k__Bacteria; p__Firmicutes; c__Clostridia; o__Clostridiales; f__Veillonellaceae; g__Phascolarctobacterium; s__
OTU_1001	1	0	0	0	0	0	0	27	0	0	0	0	1	0	0	66	9	0	0	0	0	65	0	0	0	0	0	0	0	57	0	0	0	0	0	0	0	0	0	1	4	0	0	k__Bacteria; p__Firmicutes; c__Clostridia; o__Clostridiales; f__Ruminococcaceae; g__; s__
OTU_1002	1	7	6	1	2	21	2	17	3	14	1	1	0	15	0	39	11	2	34	0	2	14	18	30	0	1	8	51	23	7	0	8	0	0	0	27	0	0	0	0	0	7	7	k__Bacteria; p__Firmicutes; c__Clostridia; o__Clostridiales; f__Veillonellaceae; g__Dialister; s__
OTU_1003	0	7	11	54	0	7	2	10	28	0	0	0	5	0	0	9	13	0	1	0	0	0	7	0	0	19	1	60	0	27	0	0	0	0	0	0	0	0	0	0	0	0	0	k__Bacteria; p__Bacteroidetes; c__Bacteroidia; o__Bacteroidales; f__Prevotellaceae; g__Prevotella; s__stercorea
OTU_1004	44	2	3	29	0	1	0	4	31	1	0	0	4	23	14	13	9	10	6	0	28	36	9	11	3	3	1	7	0	8	0	0	0	2	0	0	0	2	19	0	9	0	0	k__Bacteria; p__Firmicutes; c__Erysipelotrichi; o__Erysipelotrichales; f__Erysipelotrichaceae; g__Catenibacterium; s__
OTU_1005	4	1	3	45	0	0	0	0	0	1	0	0	12	51	0	5	5	3	6	0	16	15	3	3	9	0	3	4	0	16	0	0	0	0	0	1	0	2	19	0	4	0	0	k__Bacteria; p__Firmicutes; c__Clostridia; o__Clostridiales; f__; g__; s__
OTU_1006	5	0	1	2	84	2	0	28	8	0	43	0	0	7	1	4	7	0	0	6	20	5	1	2	3	0	0	0	3	1	0	5	0	0	2	0	0	0	12	0	3	1	21	k__Bacteria; p__Proteobacteria; c__Gammaproteobacteria; o__Enterobacteriales; f__Enterobacteriaceae; g__; s__
OTU_1007	1	3	4	1	1	66	9	1	6	6	0	0	0	4	12	3	4	1	0	0	4	2	17	25	0	3	3	5	0	1	0	0	0	0	0	0	0	0	0	0	0	0	0	k__Bacteria; p__Bacteroidetes; c__Bacteroidia; o__Bacteroidales; f__[Paraprevotellaceae]; g__[Prevotella]; s__
OTU_1008	0	18	3	14	0	4	34	12	0	14	0	0	1	0	0	1	3	1	0	0	0	2	0	3	0	25	10	34	0	8	0	0	0	0	0	0	0	0	0	0	0	0	0	k__Bacteria; p__Bacteroidetes; c__Bacteroidia; o__Bacteroidales; f__Prevotellaceae; g__Prevotella; s__copri
OTU_1009	0	264	0	0	40	11	0	9	34	23	0	30	0	1	0	0	0	0	0	0	1	0	0	0	0	0	0	0	0	0	0	0	0	0	0	0	0	0	0	0	24	0	0	k__Bacteria; p__Verrucomicrobia; c__Verruco-5; o__WCHB1-41; f__RFP12; g__; s__
OTU_1010	0	199	0	0	0	0	0	0	3	0	0	441	0	0	0	0	0	0	0	0	0	0	0	0	0	0	0	0	0	0	0	0	0	0	0	0	0	0	0	0	0	0	0	k__Bacteria; p__Cyanobacteria; c__4C0d-2; o__YS2; f__; g__; s__
OTU_1011	4	63	32	72	0	2	28	10	41	0	0	96	156	3	0	112	46	0	170	0	13	0	0	4	0	0	75	157	0	68	0	0	0	6	0	0	0	0	0	0	0	7	0	k__Bacteria; p__Bacteroidetes; c__Bacteroidia; o__Bacteroidales; f__[Paraprevotellaceae]; g__; s__
OTU_1012	0	0	0	0	0	0	0	0	0	0	0	0	0	0	0	0	0	0	0	0	0	0	0	0	0	0	0	0	0	0	0	6	139	6	420	1	40	0	16	0	13	40	337	k__Bacteria; p__Bacteroidetes; c__Bacteroidia; o__Bacteroidales; f__Bacteroidaceae; g__Bacteroides; s__
OTU_1013	0	0	0	0	0	0	0	0	0	0	0	0	0	0	0	0	0	0	0	0	0	0	0	0	0	0	0	0	0	0	0	662	0	0	1	0	0	0	0	0	0	0	0	k__Bacteria; p__Bacteroidetes; c__Bacteroidia; o__Bacteroidales; f__S24-7; g__; s__
OTU_1014	0	1	0	0	0	1257	0	0	0	24	0	0	0	0	0	1	0	0	0	0	0	0	0	0	0	0	0	9	0	0	0	0	0	0	0	0	1	0	0	0	0	0	0	k__Bacteria; p__Proteobacteria; c__Alphaproteobacteria; o__RF32; f__; g__; s__
OTU_1015	0	56	0	0	0	0	0	23	1	0	386	0	0	0	0	0	0	0	66	0	211	196	60	7	0	0	0	0	0	0	0	4	0	58	0	0	0	0	0	0	0	0	0	k__Bacteria; p__Firmicutes; c__Clostridia; o__Clostridiales; f__Ruminococcaceae; g__; s__
OTU_1016	0	40	10	8	12	22	0	2	6	9	17	126	1	17	0	27	45	0	34	0	76	33	71	0	50	3	0	35	0	4	0	0	0	4	0	0	0	0	0	0	0	0	0	k__Bacteria; p__Firmicutes; c__Clostridia; o__Clostridiales; f__Ruminococcaceae; g__; s__
OTU_1017	34	0	6	0	0	0	0	39	1	5	0	0	3	0	0	2	0	309	0	0	42	0	0	29	0	0	0	4	0	1	0	0	0	0	0	0	0	0	0	0	0	0	0	k__Bacteria; p__Proteobacteria; c__Gammaproteobacteria; o__Aeromonadales; f__Succinivibrionaceae; g__Succinivibrio; s__
OTU_1018	12	6	2	4	3	0	6	14	19	1	0	0	10	26	0	10	30	55	9	0	16	16	7	7	0	8	5	17	0	1	0	0	0	0	0	1	0	0	3	0	2	0	0	k__Bacteria; p__Firmicutes; c__Erysipelotrichi; o__Erysipelotrichales; f__Erysipelotrichaceae; g__Catenibacterium; s__
OTU_1019	0	0	0	0	0	0	0	0	17	0	0	0	0	0	0	0	0	0	0	0	0	0	178	2	0	0	1	0	0	0	0	0	0	0	0	0	0	0	0	0	0	0	0	k__Bacteria; p__Firmicutes; c__Clostridia; o__Clostridiales; f__Ruminococcaceae; g__; s__
OTU_1020	0	0	0	0	0	0	0	0	0	0	0	25	0	0	0	0	0	0	0	0	0	0	0	0	0	0	0	0	0	0	0	178	0	0	0	0	0	0	0	0	0	0	0	k__Bacteria; p__Tenericutes; c__Mollicutes; o__RF39; f__; g__; s__
OTU_1021	0	0	0	0	0	0	0	0	0	0	0	0	0	0	0	0	0	0	0	0	0	0	0	0	0	0	0	0	0	0	0	4	78	0	64	0	55	0	52	0	3	69	100	k__Bacteria; p__Bacteroidetes; c__Bacteroidia; o__Bacteroidales; f__Rikenellaceae; g__; s__
OTU_1022	91	0	0	11	0	0	0	0	7	1	0	0	0	45	248	0	2	0	0	3	30	5	3	6	7	0	1	5	0	9	0	0	0	0	0	3	0	0	6	0	4	0	0	k__Bacteria; p__Firmicutes; c__Erysipelotrichi; o__Erysipelotrichales; f__Erysipelotrichaceae; g__[Eubacterium]; s__biforme
OTU_1023	4	0	0	0	0	1	0	1	0	0	0	0	0	0	0	0	0	0	0	0	0	2	9	0	0	0	0	0	11	0	0	2	0	0	0	1	0	0	0	0	0	0	531	k__Bacteria; p__Bacteroidetes; c__Bacteroidia; o__Bacteroidales; f__Prevotellaceae; g__Prevotella; s__stercorea
OTU_1024	10	28	27	58	8	83	52	32	5	2	0	0	3	1	0	84	26	2	0	0	0	0	0	4	0	6	10	132	0	42	0	0	0	0	0	0	0	0	0	0	0	0	0	k__Bacteria; p__Firmicutes; c__Clostridia; o__Clostridiales; f__Lachnospiraceae; g__Butyrivibrio; s__
OTU_1025	267	0	0	0	0	0	0	0	0	0	0	0	0	0	0	0	0	0	0	0	0	0	0	0	0	0	0	0	0	0	0	0	0	0	0	0	0	0	0	0	0	0	0	k__Bacteria; p__Firmicutes; c__Erysipelotrichi; o__Erysipelotrichales; f__Erysipelotrichaceae; g__Bulleidia; s__p-1630-c5
OTU_1026	0	0	0	0	0	0	2	0	0	0	0	0	0	0	0	0	0	0	0	554	0	0	1	0	0	0	0	0	0	1	0	0	0	0	0	0	0	0	0	0	0	0	0	k__Bacteria; p__Firmicutes; c__Clostridia; o__Clostridiales; f__Ruminococcaceae; g__; s__
OTU_1027	0	10	0	0	18	0	0	0	37	0	26	0	0	0	0	0	0	0	0	0	0	0	6	5	0	0	0	0	0	0	0	2	0	0	0	0	0	0	0	0	173	0	0	k__Bacteria; p__Firmicutes; c__Clostridia; o__Clostridiales; f__Christensenellaceae; g__; s__
OTU_1029	0	0	0	0	0	0	0	0	0	0	0	0	0	0	0	0	0	0	1	4	0	0	16	0	0	0	0	0	0	0	7	15	0	0	5	9	55	29	39	7	10	2	6	k__Bacteria; p__Bacteroidetes; c__Bacteroidia; o__Bacteroidales; f__Porphyromonadaceae; g__Parabacteroides; s__
OTU_1030	0	1	69	12	0	0	0	13	2	19	0	5	6	0	0	23	38	5	0	0	7	21	0	5	0	16	13	15	0	37	0	0	0	0	0	0	0	0	0	0	0	0	0	k__Bacteria; p__Bacteroidetes; c__Bacteroidia; o__Bacteroidales; f__; g__; s__
OTU_1031	202	0	0	2	0	0	0	1	0	0	0	0	0	0	0	0	0	7	0	0	0	0	0	0	0	0	0	0	0	1	0	0	0	0	0	0	0	0	1	0	0	0	0	k__Bacteria; p__Proteobacteria; c__Gammaproteobacteria; o__Enterobacteriales; f__Enterobacteriaceae; g__; s__
OTU_1032	5	1	33	8	0	8	5	6	5	15	5	0	13	1	1	24	8	8	30	36	6	21	5	3	4	3	16	0	16	2	0	0	0	5	0	1	0	0	9	13	0	0	0	k__Bacteria; p__Bacteroidetes; c__Bacteroidia; o__Bacteroidales; f__Prevotellaceae; g__Prevotella; s__copri
OTU_1033	1	0	0	58	0	0	0	0	0	4	0	0	0	0	0	0	0	0	8	0	0	0	7	0	15	0	7	0	127	9	0	1	0	5	1	0	2	0	0	6	3	0	11	k__Bacteria; p__Firmicutes; c__Clostridia; o__Clostridiales; f__Ruminococcaceae; g__; s__
OTU_1034	0	0	0	0	0	0	0	0	0	0	0	0	0	0	0	0	0	0	0	0	0	0	0	0	0	0	0	0	0	0	0	0	0	0	0	0	166	0	0	0	0	11	0	k__Bacteria; p__Bacteroidetes; c__Bacteroidia; o__Bacteroidales; f__Bacteroidaceae; g__Bacteroides; s__
OTU_1035	0	11	6	1	0	18	3	5	6	11	0	0	6	4	0	11	19	8	50	0	0	22	17	19	0	5	2	10	18	6	0	6	0	0	3	1	0	0	0	0	0	3	10	k__Bacteria; p__Firmicutes; c__Clostridia; o__Clostridiales; f__Veillonellaceae; g__Dialister; s__
OTU_1036	0	0	0	0	0	1	0	0	0	0	5	0	0	0	0	0	0	0	0	2	0	0	0	0	0	0	0	0	2	0	0	0	0	0	0	0	0	0	132	0	0	25	38	k__Bacteria; p__Bacteroidetes; c__Bacteroidia; o__Bacteroidales; f__Rikenellaceae; g__; s__
OTU_1037	0	14	8	0	4	3	0	0	11	5	0	0	2	0	0	2	0	60	1	0	10	0	0	11	0	12	1	7	0	1	0	0	0	19	0	0	0	9	10	0	14	0	0	k__Bacteria; p__Firmicutes; c__Clostridia; o__Clostridiales; f__Veillonellaceae; g__Phascolarctobacterium; s__
OTU_1038	5	0	1	3	102	2	1	6	6	0	27	0	0	6	0	2	4	0	0	2	15	2	0	8	12	0	0	1	0	0	0	6	0	0	0	0	0	0	16	0	6	0	3	k__Bacteria; p__Proteobacteria; c__Gammaproteobacteria; o__Enterobacteriales; f__Enterobacteriaceae; g__; s__
OTU_1039	4	0	0	2	1	9	0	4	6	4	2	9	0	42	0	32	2	1	4	1	7	10	26	6	0	0	8	42	2	4	0	4	0	6	0	3	0	2	5	0	0	0	0	k__Bacteria; p__Firmicutes; c__Clostridia; o__Clostridiales; f__; g__; s__
OTU_1040	1	4	14	0	0	22	4	30	8	13	0	0	1	1	0	64	0	11	0	0	6	5	0	5	0	14	20	33	0	8	0	0	0	0	0	0	0	0	0	0	0	0	0	k__Bacteria; p__Firmicutes; c__Clostridia; o__Clostridiales; f__Veillonellaceae; g__Mitsuokella; s__
OTU_1041	0	0	0	0	0	0	0	0	0	0	0	0	0	0	0	0	0	0	0	0	0	0	0	0	0	0	0	0	0	0	4	3	114	0	53	0	11	1	9	0	13	45	62	k__Bacteria; p__Bacteroidetes; c__Bacteroidia; o__Bacteroidales; f__Bacteroidaceae; g__Bacteroides; s__
OTU_1042	30	6	2	2	0	0	4	8	20	0	0	2	9	33	0	14	47	73	6	0	5	10	8	8	0	5	5	11	0	5	0	0	0	0	0	1	0	0	0	0	0	0	1	k__Bacteria; p__Firmicutes; c__Clostridia; o__Clostridiales; f__Veillonellaceae; g__Dialister; s__
OTU_1043	0	0	0	0	6	0	0	0	0	0	0	0	0	0	0	0	0	0	0	0	0	0	0	0	0	0	0	0	0	0	0	0	0	100	0	0	0	0	0	0	82	0	0	k__Bacteria; p__Firmicutes; c__Clostridia; o__Clostridiales; f__; g__; s__
OTU_1044	12	0	0	0	6	1	2	6	2	0	23	0	0	0	0	0	0	0	0	82	5	4	0	1	0	0	0	0	2	0	0	7	0	1	0	0	0	0	5	1	2	1	17	k__Bacteria; p__Firmicutes; c__Clostridia; o__Clostridiales; f__Ruminococcaceae; g__; s__
OTU_1045	0	0	0	0	11	0	0	0	0	0	163	0	0	0	0	0	0	0	0	0	0	0	0	0	0	0	0	0	0	0	0	0	0	0	0	0	0	0	0	0	0	0	0	k__Bacteria; p__Tenericutes; c__Mollicutes; o__RF39; f__; g__; s__
OTU_1046	0	0	0	0	0	0	0	0	0	0	0	0	0	0	0	0	0	0	0	0	0	0	0	0	0	0	0	0	0	0	212	0	0	6	0	23	177	41	0	62	0	0	55	k__Bacteria; p__Firmicutes; c__Clostridia; o__Clostridiales; f__Veillonellaceae; g__Acidaminococcus; s__
OTU_1047	3	2	31	6	0	16	28	8	14	2	1	0	10	0	0	9	1	9	0	0	0	5	4	2	0	38	11	5	87	2	0	0	0	0	0	0	0	0	0	0	0	0	0	k__Bacteria; p__Bacteroidetes; c__Bacteroidia; o__Bacteroidales; f__Prevotellaceae; g__Prevotella; s__copri
OTU_1048	0	0	0	1	1	37	20	0	0	0	0	0	1	0	0	57	0	0	0	0	0	0	0	0	0	0	0	5	0	0	0	0	0	0	0	0	0	0	0	4	52	0	0	k__Bacteria; p__Proteobacteria; c__Deltaproteobacteria; o__Desulfovibrionales; f__Desulfovibrionaceae; g__Desulfovibrio; s__
OTU_1049	0	8	0	0	90	0	0	1	15	0	13	6	0	7	0	0	0	0	0	0	9	0	39	26	9	0	0	2	1	0	0	5	0	3	0	1	0	3	10	0	4	4	0	k__Bacteria; p__Firmicutes; c__Clostridia; o__Clostridiales; f__Ruminococcaceae; g__; s__
OTU_1050	11	0	22	2	0	0	0	0	0	0	4	1	0	0	0	0	0	0	14	3	1	7	8	5	14	0	1	0	0	4	0	23	2	1	7	3	38	48	1	0	44	5	0	k__Bacteria; p__Firmicutes; c__Clostridia; o__Clostridiales; f__Ruminococcaceae; g__; s__
OTU_1051	0	0	0	0	0	0	0	0	0	0	0	0	0	0	1	0	0	0	0	3	0	0	1	0	0	0	0	0	0	0	86	3	25	1	61	13	49	4	4	6	1	8	112	k__Bacteria; p__Bacteroidetes; c__Bacteroidia; o__Bacteroidales; f__Porphyromonadaceae; g__Parabacteroides; s__distasonis
OTU_1052	4	3	37	20	0	9	42	10	8	3	2	1	10	0	0	3	14	3	2	0	3	2	7	0	2	33	21	8	38	4	0	0	0	1	0	1	0	0	0	0	0	0	21	k__Bacteria; p__Bacteroidetes; c__Bacteroidia; o__Bacteroidales; f__Prevotellaceae; g__Prevotella; s__copri
OTU_1053	3	13	4	1	3	42	11	10	5	16	0	0	1	13	0	45	10	9	14	0	3	5	9	14	0	4	1	33	28	7	1	8	0	0	2	17	0	0	0	0	0	0	14	k__Bacteria; p__Firmicutes; c__Clostridia; o__Clostridiales; f__Veillonellaceae; g__Dialister; s__
OTU_1054	0	0	22	12	0	18	8	4	3	0	0	0	1	0	11	4	4	19	9	0	0	48	19	3	3	9	16	8	46	31	0	0	0	5	0	0	0	0	0	0	0	0	0	k__Bacteria; p__Bacteroidetes; c__Bacteroidia; o__Bacteroidales; f__[Paraprevotellaceae]; g__[Prevotella]; s__
OTU_1055	1	0	0	0	1	2	0	0	0	0	3	0	0	3	2	0	0	0	7	26	0	4	83	0	0	0	0	1	42	0	0	0	0	6	0	16	0	0	52	14	0	1	8	k__Bacteria; p__Bacteroidetes; c__Bacteroidia; o__Bacteroidales; f__Porphyromonadaceae; g__Parabacteroides; s__
OTU_1056	0	11	0	0	17	0	0	12	12	2	15	0	0	2	0	0	1	0	3	0	3	3	30	27	2	0	0	12	0	0	0	0	0	2	0	0	0	0	11	0	55	0	0	k__Bacteria; p__Firmicutes; c__Clostridia; o__Clostridiales; f__Ruminococcaceae; g__; s__
OTU_1057	1	2	1	0	1	1	0	41	3	0	0	0	3	0	0	36	29	0	0	0	0	55	0	0	0	0	0	6	0	28	0	0	0	0	0	0	0	0	0	0	5	6	0	k__Bacteria; p__Firmicutes; c__Clostridia; o__Clostridiales; f__Veillonellaceae; g__Megasphaera; s__
OTU_1058	2	6	7	3	0	22	9	6	3	5	2	1	7	1	0	0	0	3	33	0	6	14	0	0	0	0	15	15	21	2	0	0	0	0	0	0	0	0	0	0	0	0	0	k__Bacteria; p__Bacteroidetes; c__Bacteroidia; o__Bacteroidales; f__Prevotellaceae; g__Prevotella; s__copri
OTU_1059	0	0	0	0	0	0	0	0	0	0	0	0	0	0	0	0	0	0	0	0	0	0	0	0	0	0	0	0	0	0	0	4	32	2	130	0	20	0	1	0	0	18	113	k__Bacteria; p__Bacteroidetes; c__Bacteroidia; o__Bacteroidales; f__Bacteroidaceae; g__Bacteroides; s__
OTU_1060	4	6	1	0	0	4	0	49	0	0	0	0	10	0	0	51	44	0	0	0	0	10	0	0	0	0	0	13	0	20	0	0	0	0	0	0	0	0	0	0	1	0	0	k__Bacteria; p__Firmicutes; c__Clostridia; o__Clostridiales; f__Veillonellaceae; g__Megasphaera; s__
OTU_1061	0	0	0	0	0	0	0	0	0	0	0	0	0	0	0	0	0	0	0	0	0	0	0	0	0	0	0	0	0	0	0	0	0	0	0	0	0	0	0	0	0	189	0	k__Bacteria; p__Bacteroidetes; c__Bacteroidia; o__Bacteroidales; f__Bacteroidaceae; g__Bacteroides; s__
OTU_1062	0	0	23	12	0	15	8	6	0	3	9	1	8	0	4	2	0	5	10	7	9	5	10	2	0	5	16	5	37	8	0	0	0	4	0	3	0	0	18	0	0	0	0	k__Bacteria; p__Bacteroidetes; c__Bacteroidia; o__Bacteroidales; f__Prevotellaceae; g__Prevotella; s__copri
OTU_1063	2	19	35	1	0	22	50	17	5	16	0	0	53	9	0	33	35	37	62	0	3	5	30	13	0	42	26	14	59	10	0	0	0	0	0	2	0	0	0	0	0	0	4	k__Bacteria; p__Firmicutes; c__Clostridia; o__Clostridiales; f__Veillonellaceae; g__Dialister; s__
OTU_1064	1	13	5	0	3	10	7	11	7	14	0	0	12	32	0	55	48	6	24	0	4	9	53	7	0	0	2	39	19	2	0	3	0	0	0	21	0	0	0	0	0	1	20	k__Bacteria; p__Firmicutes; c__Clostridia; o__Clostridiales; f__Veillonellaceae; g__Dialister; s__
OTU_1065	8	10	0	4	1	18	0	1	3	1	44	9	0	9	0	5	1	0	6	0	3	5	14	4	8	0	0	1	0	1	0	3	0	7	0	0	0	0	0	0	9	0	0	k__Bacteria; p__Firmicutes; c__Clostridia; o__Clostridiales; f__Ruminococcaceae; g__; s__
OTU_1066	0	0	0	0	0	0	0	0	0	0	0	0	0	0	0	0	0	0	0	0	0	0	0	0	0	0	0	0	0	0	2	5	6	0	58	0	2	4	10	0	11	37	61	k__Bacteria; p__Bacteroidetes; c__Bacteroidia; o__Bacteroidales; f__Bacteroidaceae; g__Bacteroides; s__
OTU_1067	1	4	27	3	0	6	33	10	2	10	4	0	28	3	0	24	13	38	35	0	2	3	17	5	0	24	19	5	41	8	0	0	0	0	0	3	0	0	16	0	0	0	0	k__Bacteria; p__Bacteroidetes; c__Bacteroidia; o__Bacteroidales; f__Prevotellaceae; g__Prevotella; s__copri
OTU_1068	1	8	7	0	0	6	29	4	0	7	0	0	4	3	0	17	42	12	15	0	6	54	21	6	0	18	3	46	11	6	0	0	0	0	0	16	0	0	0	0	0	1	10	k__Bacteria; p__Firmicutes; c__Clostridia; o__Clostridiales; f__Veillonellaceae; g__Dialister; s__
OTU_1069	1	43	0	1	6	9	3	7	35	4	4	2	1	2	0	14	36	0	0	0	2	0	0	21	0	0	2	36	0	1	0	0	0	14	0	0	0	0	34	0	0	11	0	k__Bacteria; p__Bacteroidetes; c__Bacteroidia; o__Bacteroidales; f__; g__; s__
OTU_1070	4	3	28	0	1	21	42	52	3	7	0	0	9	0	0	61	0	10	0	0	5	8	1	3	0	18	10	32	0	22	0	0	0	0	0	0	0	0	0	0	0	0	0	k__Bacteria; p__Firmicutes; c__Clostridia; o__Clostridiales; f__Veillonellaceae; g__Dialister; s__
OTU_1071	0	2	0	0	0	0	0	6	0	141	0	69	0	10	0	37	0	0	37	0	19	0	7	0	0	0	0	0	0	0	0	25	0	0	0	0	0	0	0	0	65	0	0	k__Bacteria; p__Tenericutes; c__Mollicutes; o__RF39; f__; g__; s__
OTU_1072	32	9	3	0	10	7	21	26	3	4	1	0	3	1	0	4	4	8	1	0	2	2	0	5	0	0	1	2	12	12	0	1	0	0	4	2	0	0	0	0	0	2	11	k__Bacteria; p__Firmicutes; c__Clostridia; o__Clostridiales; f__Veillonellaceae; g__Dialister; s__
OTU_1073	0	0	0	0	0	0	0	0	5	0	95	3	0	5	0	0	0	0	0	0	0	0	0	0	0	0	0	0	0	0	0	22	0	31	0	0	0	0	0	0	0	54	0	k__Bacteria; p__Tenericutes; c__Mollicutes; o__RF39; f__; g__; s__
OTU_1074	0	0	38	26	0	12	7	4	0	0	0	1	3	1	2	3	0	12	4	0	4	25	11	2	0	5	17	9	29	29	0	0	0	2	0	0	0	0	0	0	0	0	0	k__Bacteria; p__Bacteroidetes; c__Bacteroidia; o__Bacteroidales; f__[Paraprevotellaceae]; g__[Prevotella]; s__
OTU_1075	0	0	2	0	1	0	0	0	0	0	0	0	0	0	0	0	0	0	2	0	0	0	1	0	0	0	0	0	1	0	0	25	0	6	27	3	48	35	10	1	5	13	46	k__Bacteria; p__Bacteroidetes; c__Bacteroidia; o__Bacteroidales; f__Bacteroidaceae; g__Bacteroides; s__
OTU_1076	0	0	0	0	0	0	0	0	0	0	5	0	0	0	0	0	0	0	1	7	0	1	0	0	0	0	0	0	0	0	1	12	10	4	23	4	37	1	21	26	6	7	20	k__Bacteria; p__Bacteroidetes; c__Bacteroidia; o__Bacteroidales; f__Bacteroidaceae; g__Bacteroides; s__
OTU_1077	0	0	6	1	0	1	0	0	0	1	0	0	5	0	0	0	0	2	0	0	9	0	0	2	0	1	2	0	0	1	3	0	50	5	0	15	75	70	12	83	3	0	12	k__Bacteria; p__Firmicutes; c__Clostridia; o__Clostridiales; f__Lachnospiraceae; g__; s__
OTU_1078	0	1	0	0	0	1	0	0	1	0	0	0	0	0	0	0	0	0	0	0	0	0	0	0	0	0	0	1	0	0	0	0	0	0	0	0	0	0	0	172	0	0	0	k__Bacteria; p__Firmicutes; c__Clostridia; o__Clostridiales; f__Veillonellaceae; g__Megasphaera; s__
OTU_1079	0	79	0	1	0	0	0	0	0	0	0	0	0	0	0	0	0	0	0	0	0	0	0	32	0	0	0	69	0	0	0	0	0	0	0	0	0	0	0	0	0	0	0	k__Bacteria; p__Bacteroidetes; c__Bacteroidia; o__Bacteroidales; f__[Paraprevotellaceae]; g__; s__
OTU_1080	4	0	2	3	0	13	0	4	7	9	24	1	0	2	0	9	3	0	13	0	11	11	10	2	0	0	1	1	1	0	0	7	0	13	1	0	4	0	3	0	15	0	0	k__Bacteria; p__Firmicutes; c__Clostridia; o__Clostridiales; f__Ruminococcaceae; g__Oscillospira; s__
OTU_1081	1	5	8	0	0	2	2	59	1	1	2	0	19	0	0	26	14	0	1	0	1	7	3	0	0	0	1	8	0	17	0	0	0	0	0	2	0	0	1	4	0	0	0	k__Bacteria; p__Bacteroidetes; c__Bacteroidia; o__Bacteroidales; f__Prevotellaceae; g__Prevotella; s__copri
OTU_1082	0	1	0	0	0	0	0	0	0	0	0	0	0	0	0	0	0	0	0	0	0	0	0	2	0	0	0	1	3	0	0	1	0	1	0	0	0	0	31	0	2	37	110	k__Bacteria; p__Bacteroidetes; c__Bacteroidia; o__Bacteroidales; f__Bacteroidaceae; g__Bacteroides; s__
OTU_1083	1	8	0	0	5	4	0	42	1	0	0	0	4	0	0	25	11	0	0	0	0	41	0	0	0	0	0	22	0	2	0	1	0	3	0	0	0	0	0	4	6	7	0	k__Bacteria; p__Firmicutes; c__Clostridia; o__Clostridiales; f__Ruminococcaceae; g__; s__
OTU_1084	13	4	0	0	1	0	2	27	4	0	0	0	11	0	2	13	52	0	0	0	0	18	0	0	0	0	0	9	0	18	0	0	0	0	0	0	0	0	0	0	0	0	0	k__Bacteria; p__Firmicutes; c__Erysipelotrichi; o__Erysipelotrichales; f__Erysipelotrichaceae; g__Catenibacterium; s__
OTU_1085	57	3	1	0	0	1	76	11	0	0	1	0	0	0	4	3	0	17	0	0	0	0	0	1	0	0	0	0	16	0	0	0	0	0	0	11	0	0	0	0	0	0	5	k__Bacteria; p__Proteobacteria; c__Gammaproteobacteria; o__Enterobacteriales; f__Enterobacteriaceae; g__; s__
OTU_1086	1	0	0	0	1	0	0	0	0	0	0	0	0	0	0	0	0	0	0	0	0	0	2	0	0	0	0	0	0	0	0	21	2	2	23	0	39	47	4	4	8	6	49	k__Bacteria; p__Firmicutes; c__Clostridia; o__Clostridiales; f__Ruminococcaceae; g__Faecalibacterium; s__prausnitzii
OTU_1087	0	0	0	0	0	0	0	0	0	0	0	0	0	0	0	0	0	0	0	0	0	0	0	0	0	0	0	0	0	0	0	0	0	0	0	0	0	0	0	0	0	0	312	k__Bacteria; p__Bacteroidetes; c__Bacteroidia; o__Bacteroidales; f__Prevotellaceae; g__Prevotella; s__stercorea
OTU_1088	1	0	0	8	2	4	2	5	2	5	1	0	9	4	0	30	13	1	20	15	8	19	20	4	3	1	4	8	2	7	0	3	3	6	0	0	0	9	19	0	2	2	13	k__Bacteria; p__Firmicutes; c__Clostridia; o__Clostridiales; f__Ruminococcaceae; g__; s__
OTU_1089	0	0	0	0	0	0	0	0	0	0	0	0	0	0	0	0	0	0	0	39	0	0	0	0	0	0	0	0	0	0	0	0	0	0	0	0	208	0	0	0	0	0	0	k__Bacteria; p__Bacteroidetes; c__Bacteroidia; o__Bacteroidales; f__Bacteroidaceae; g__Bacteroides; s__plebeius
OTU_1090	2	10	1	0	3	3	0	58	2	0	0	0	7	0	0	51	11	0	0	0	0	42	0	0	0	0	0	22	0	14	0	0	0	0	0	0	0	0	0	0	1	1	0	k__Bacteria; p__Firmicutes; c__Clostridia; o__Clostridiales; f__Veillonellaceae; g__Megasphaera; s__
OTU_1091	2	4	11	4	33	41	8	32	6	1	0	3	9	35	0	11	0	0	2	0	59	8	0	48	0	0	32	19	0	0	0	0	0	0	0	0	0	0	0	0	0	0	0	k__Bacteria; p__Bacteroidetes; c__Bacteroidia; o__Bacteroidales; f__Prevotellaceae; g__Prevotella; s__copri
OTU_1092	1	0	2	34	0	0	0	1	0	0	0	0	0	10	117	2	0	2	0	0	1	6	0	0	0	0	0	1	0	1	0	0	0	0	0	0	0	1	0	0	0	0	0	k__Bacteria; p__Firmicutes; c__Bacilli; o__Lactobacillales; f__Streptococcaceae; g__Streptococcus; s__
OTU_1093	2	0	0	1	110	0	0	14	2	0	22	0	0	3	0	0	2	0	0	0	4	3	0	2	3	0	1	1	1	0	0	0	0	0	0	0	0	0	6	0	1	0	1	k__Bacteria; p__Firmicutes; c__Clostridia; o__Clostridiales; f__Ruminococcaceae; g__; s__
OTU_1094	240	0	2	5	3	0	0	4	0	0	0	0	0	3	6	2	7	9	0	0	3	0	0	1	1	0	0	0	0	0	0	0	0	0	0	0	0	0	2	0	0	0	0	k__Bacteria; p__Firmicutes; c__Erysipelotrichi; o__Erysipelotrichales; f__Erysipelotrichaceae; g__Catenibacterium; s__
OTU_1095	0	0	35	4	1	0	1	4	0	21	0	4	9	0	1	11	34	5	0	0	0	10	0	1	0	8	11	5	0	14	0	0	0	0	0	0	0	0	0	0	0	0	0	k__Bacteria; p__Bacteroidetes; c__Bacteroidia; o__Bacteroidales; f__; g__; s__
OTU_1096	0	0	0	0	4	0	0	0	0	0	148	0	0	0	0	0	0	0	1	0	1	0	0	0	0	0	0	0	0	0	0	1	0	16	0	0	0	2	4	0	0	0	0	k__Bacteria; p__Firmicutes; c__Clostridia; o__Clostridiales; f__Lachnospiraceae; g__; s__
OTU_1097	0	0	0	1	0	0	0	0	1	0	0	0	0	3	4	1	3	17	1	8	24	13	9	2	0	1	0	2	1	0	0	0	0	4	14	16	45	15	7	0	9	0	0	k__Bacteria; p__Actinobacteria; c__Coriobacteriia; o__Coriobacteriales; f__Coriobacteriaceae; g__Collinsella; s__aerofaciens
OTU_1098	5	4	6	8	29	34	15	14	0	3	0	1	1	1	0	56	13	0	0	0	0	0	0	1	0	1	0	58	0	6	0	0	0	0	0	0	0	0	0	0	0	0	0	k__Bacteria; p__Firmicutes; c__Clostridia; o__Clostridiales; f__Lachnospiraceae; g__Butyrivibrio; s__
OTU_1099	1	0	2	0	2	6	0	1	1	0	0	0	0	0	0	0	0	0	1	0	0	0	14	0	1	0	0	0	1	0	8	29	0	5	20	7	38	48	12	0	5	8	63	k__Bacteria; p__Bacteroidetes; c__Bacteroidia; o__Bacteroidales; f__Bacteroidaceae; g__Bacteroides; s__
OTU_1100	0	2	1	0	0	0	1	0	0	0	0	0	0	0	0	0	0	0	0	1	2	4	1	0	0	0	0	0	0	0	0	0	2	9	0	1	64	26	8	92	4	0	17	k__Bacteria; p__Firmicutes; c__Clostridia; o__Clostridiales; f__Ruminococcaceae; g__Faecalibacterium; s__prausnitzii
OTU_1101	2	2	7	0	0	10	9	29	0	3	2	0	15	0	0	36	15	0	3	0	1	47	1	0	0	0	0	8	0	15	0	0	0	0	0	0	0	0	0	46	3	3	0	k__Bacteria; p__Firmicutes; c__Clostridia; o__Clostridiales; f__Ruminococcaceae; g__; s__
OTU_1102	4	1	7	48	1	0	0	0	0	0	0	0	1	2	0	10	0	0	24	0	0	5	18	0	1	42	0	8	0	12	0	0	0	0	0	0	0	0	0	0	0	0	0	k__Bacteria; p__Bacteroidetes; c__Bacteroidia; o__Bacteroidales; f__Prevotellaceae; g__Prevotella; s__
Grand total	3.007.721
