# Supplementary material for: The Gut Microbiome and Metabolome of Two Riparian Communities in the Amazon
Source: Front Microbiol. 2019 Sep 4;10:2003. doi: 10.3389/fmicb.2019.02003 (PMC6737013; doi:10.3389/fmicb.2019.02003)
Supplement: Supplementary file 13 [file Table_2.XLSX]

## Sheet: TableS2A
Table S2A: Taxonomic assignment of OTUs detect in individuals from Buiuçu
Phylum	Number of OTUs	Number of sequences	Class	Number of OTUs	Number of sequences	Family	Number of OTUs	Number of sequences	Genus	Number of OTUs	Number of sequences
Actinobacteria	18	15789	Actinobacteria	8	8893	Bifidobacteriaceae	8	8893	Bifidobacterium	8	8893
			Coriobacteriia	10	6896	Coriobacteriales	10	6896	na	6	4513
									Collinsella	3	1558
									Slackia	1	825
Bacteroidetes	242	335195	Bacterodia	242	335195	na	17	13269	na	17	13269
						Barnesiellaceae	1	182	na	1	182
						Odoribacteraceae	9	959	Butyricimonas	7	578
									Odoribacter	2	381
						Paraprevotellaceae	20	37529	na	18	35661
									CF231	2	1868
						Bacteroidaceae	75	6263	Bacteroides	75	6263
						Porphyromonadaceae	17	1063	Parabacteroides	17	1063
						Prevotellaceae	86	237670	Prevotella	86	237670
						RF16	1	112	na	1	112
						Rikenellaceae	10	1588	na	10	1588
						S24-7	6	36560	na	6	36560
Cyanobacteria	5	1960	4COd-2	5	1960	na	5	1960	na	5	1960
Elusimicrobia	1	352	Elusimicrobia	1	352	Elusimicrobiaceae	1	352	na	1	352
Firmicutes	638	488769	Bacilli	10	6038	Enterococcaceae	1	45	Enterococcus	1	45
						Lactobacillaceae	2	1183	Lactobacillus	2	1183
						Streptococcaceae	6	4755	Lactococcus	1	169
									Streptococcus	5	4586
						Turicibacteraceae	1	55	Turicibacter	1	55
			Clostridia	604	407293	na	97	43907	na	97	43907
						Mogibacteriaceae	2	313	na	2	313
						Tissierellaceae	1	206	WAL_1855D	1	206
						Christensenellaceae	13	5352	na	13	5352
						Clostridiaceae	17	9514	na	10	4784
									Clostridium	6	4693
									SMB53	1	37
						Lachnospiraceae	139	78346	na	83	46745
									Anaerostipes	2	61
									Blautia	10	4120
									Butyrivibrio	6	7527
									Coprococcus	13	7163
									Dorea	7	2463
									Lachnospira	5	2583
									Roseburia	13	7684
						Peptococcaceae	2	499	Peptococcus	2	499
						Ruminococcaceae	281	179255	na	216	120253
									Faecalibacterium	17	26128
									Oscillospira	20	13440
									Ruminococcus	28	19434
						Veillonellaceae	52	89901	na	3	1638
									Dialister	22	62650
									Megamonas	1	30
									Megasphaera	15	22105
									Mitsuokella	3	1972
									Phascolarctobacterium	5	886
									Veillonella	3	620
			Erysipelotrichi	24	75438	Erysipelotrichaceae	24	75438	na	2	168
									Eubacterium	6	19964
									Bulleidia	3	1548
									Catenibacterium	11	52306
									p-75-a5	1	1153
									RFN20	1	299
Fusobacteria	2	1735	Fusobacteriia	2	1735	Fusobacteriaceae	2	1735	Cetobacterium	1	1327
									Fusobacterium	1	408
Lentisphaerae	1	122	Lentisphaeria	1	122	Victivallaceae	1	122	na	1	122
Proteobacteria	49	84804	Alphaproteobacteria	3	1753	na	3	1753	na	3	1753
			Betaproteobacteria	7	645	Alcaligenaceae	4	323	Sutterella	4	323
						Comamonadaceae	1	124	Comamonas	1	124
						Oxalobacteraceae	2	198	Oxalobacter	2	198
			Deltaproteobacteria	11	10749	Desulfovibrionaceae	11	10749	na	1	15
									Bilophila	3	528
									Desulfovibrio	7	10206
									Succinivibrio	3	3583
			Gammaproteobacteria	28	71657	Succinivibrionaceae	3	3583	na	18	58027
						Enterobacteriaceae	18	58027	Aggregatibacter	1	39
						Pasteurellaceae	5	9288	Haemophilus	4	9249
						Moraxellaceae	2	759	Acinetobacter	2	759
Spirochaetes	4	21394	Spirochaetes	4	21394	Spirochaetaceae	4	21394	Treponema	4	21394
Tenericutes	49	49455	Mollicutes	48	47.246	na	48	47246	na	48	47246
			RF3	1	2209	na	1	2209	na	1	2209
Verrucomicrobia	3	1302	Verruco-5	1	412	RFP-41	1	412	na	1	412
			Verrucomicrobiae	2	890	Verrucomicrobiae	2	890	Akkermansia	2	890
Total	1012	1000877	Total	1012	1000877	Total	1012	1000877	Total	1012	1000877
na: unknown affiliation

## Sheet: TableS2B
Table S2B: Taxonomic assignment of OTUs detect in individuals from Puruzinho
Phylum	Number of OTUs	Number of sequences	Class	Number of OTUs	Number of sequences	Family	Number of OTUs	Number of sequences	Genus	Number of OTUs	Number of sequences
Actinobacteria	20	35794	Actinobacteria	8	19858	Bifidobacteriaceae	8	19858	Bifidobacterium	8	19858
			Coriobacteriia	12	15936	Coriobacteriales	12	15936	na	7	8382
									Adlercreutzia	1	332
									Collinsella	3	5044
									Slackia	1	2178
Bacteroidetes	254	372699	Bacterodia	254	372699	na	17	9843	na	17	9843
						Barnesiellaceae	1	15	na	1	15
						Odoribacteraceae	9	334	Butyricimonas	7	244
									Odoribacter	2	90
						Paraprevotellaceae	23	48219	na	19	47405
									CF231	2	808
									Paraprevotella	2	6
						Bacteroidaceae	82	19707	Bacteroides	82	19707
						Porphyromonadaceae	19	3170	Parabacteroides	19	3170
						Prevotellaceae	86	269197	Prevotella	86	269197
						RF16	1	131	RF16	1	131
						Rikenellaceae	9	649	na	9	649
						S24-7	7	21434	na	7	21434
Cyanobacteria	4	1534	4COd-2	4	1534	na	4	1534	na	7	1534
Elusimicrobia	1	376	Elusimicrobia	1	376	Elusimicrobiaceae	1	376	na	1	376
Firmicutes	624	600429	Bacilli	10	9942	Enterococcaceae	1	9	Enterococcus	1	9
						Lactobacillaceae	2	8209	Lactobacillus	2	8209
						Streptococcaceae	6	1500	Lactococcus	1	84
									Streptococcus	5	1416
						Turicibacteraceae	1	224	Turicibacter	1	224
			Clostridia	592	552395	na	88	55599	na	88	55599
						Mogibacteriaceae	3	357	na	3	357
						Tissierellaceae	1	47	WAL_1855D	1	47
						Christensenellaceae	11	3568	na	11	3568
						Clostridiaceae	16	11210	na	9	6127
									Clostridium	6	4902
									SMB53	1	181
						Lachnospiraceae	138	87480	na	83	44296
									Anaerostipes	2	12
									Blautia	9	4999
									Butyrivibrio	6	8318
									Coprococcus	13	16636
									Dorea	7	2798
									Lachnospira	5	1364
									Roseburia	13	9057
						Peptococcaceae	2	2519	Peptococcus	2	2519
						Ruminococcaceae	277	230093	na	214	155893
									Faecalibacterium	17	51824
									Oscillospira	20	8716
									Ruminococcus	26	13660
						Veillonellaceae	56	161522	na	4	599
									Acidaminococcus	1	5
									Dialister	22	110161
									Megamonas	2	17181
									Megasphaera	15	28127
									Mitsuokella	3	2627
									Phascolarctobacterium	6	2234
									Veillonella	3	588
			Erysipelotrichi	22	38092	Erysipelotrichaceae	22	38092	na	2	205
									Eubacterium	6	18355
									Bulleidia	2	544
									Catenibacterium	11	18727
									p-75-a5	1	261
Fusobacteria	2	228	Fusobacteriia	2	228	Fusobacteriaceae	2	228	Cetobacterium	1	95
									Fusobacterium	1	133
Lentisphaerae	1	79	Lentisphaeria	1	79	Victivallaceae	1	79	na	1	79
Proteobacteria	50	45237	Alphaproteobacteria	2	217	na	2	217	na	2	217
			Betaproteobacteria	9	1643	Alcaligenaceae	5	1141	Sutterella	5	1141
						Comamonadaceae	2	382	Comamonas	2	382
						Oxalobacteraceae	2	120	Oxalobacter	2	120
			Deltaproteobacteria	11	8278	Desulfovibrionaceae	11	8278	na	1	2
			Gammaproteobacteria	28	35099				Bilophila	3	1642
									Desulfovibrio	7	6634
						Succinivibrionaceae	3	5000	Succinivibrio	3	5000
						Enterobacteriaceae	18	14452	na	18	14452
						Pasteurellaceae	5	14841	Aggregatibacter	1	410
									Haemophilus	4	14431
						Moraxellaceae	2	806	Acinetobacter	2	806
Spirochaetes	3	3629	Spirochaetes	3	3629	Spirochaetaceae	3	3629	Treponema	3	3629
Tenericutes	34	16505	Mollicutes	33	16345	na	33	16345	na	33	16345
			RF3	1	160	na	1	160	na	1	160
Verrucomicrobia	3	893	Verruco-5	1	1	RFP-41	1	1	na	1	1
			Verrucomicrobiae	2	892	Verrucomicrobiae	2	892	Akkermansia	2	892
Total	996	1077403	Total	996	1077403	Total	996	1077403	Total	999	1077403
na: unknown affiliation

## Sheet: TableS2C
Table S2C: Taxonomic assignment of OTUs detect in individuals from Rio de Janeiro
Phylum	Number of OTUs	Number of sequences	Class	Number of OTUs	Number of sequences	Family	Number of OTUs	Number of sequences	Genus	Number of OTUs	Number of sequences
Actinobacteria	19	20839	Actinobacteria	8	16940	Bifidobacteriaceae	8	16940	Bifidobacterium	8	16940
			Coriobacteriia	11	3899	Coriobacteriales	11	3899	na	6	935
									Adlercreutzia	1	301
									Collinsella	3	2241
									Slackia	1	422
Bacteroidetes	270	437319	Bacterodia	270	437319	na	11	5299	na	11	5299
						Barnesiellaceae	4	4950	na	4	4950
						Odoribacteraceae	9	4623	Butyricimonas	7	3294
									Odoribacter	2	1329
						Paraprevotellaceae	18	4642	na	13	1575
									CF231	1	4
									Paraprevotella	4	3063
						Bacteroidaceae	112	333159	Bacteroides	112	333159
						Porphyromonadaceae	18	8550	Parabacteroides	18	8550
						Prevotellaceae	71	40172	Prevotella	71	40172
						Rikenellaceae	17	21604	na	17	21604
						S24-7	10	14320	na	10	14320
Cyanobacteria	2	881	4COd-2	2	881	na	2	881	na	2	881
Elusimicrobia	1	1272	Elusimicrobia	1	1272	Elusimicrobiaceae	1	1272	na	1	1272
Firmicutes	617	375751	Bacilli	9	727	Enterococcaceae	1	152	Enterococcus	1	152
						Lactobacillaceae	1	212	Lactobacillus	1	212
						Streptococcaceae	6	310	Lactococcus	1	9
									Streptococcus	5	301
						Turicibacteraceae	1	53	Turicibacter	1	53
			Clostridia	588	365653	na	96	62668	na	96	62668
						Mogibacteriaceae	3	350	na	3	350
						Tissierellaceae	1	30	WAL_1855D	1	30
						Christensenellaceae	15	9514	na	15	9514
						Clostridiaceae	15	2186	na	8	485
									Clostridium	6	1692
									SMB53	1	9
						Lachnospiraceae	135	67797	na	84	47091
									Anaerostipes	2	1171
									Blautia	10	3205
									Butyrivibrio	1	1
									Coprococcus	13	3308
									Dorea	7	1528
									Lachnospira	5	2886
									Roseburia	13	8607
									na	209	101578
									Faecalibacterium	17	46571
									Oscillospira	20	8238
						Ruminococcaceae	271	176623	Ruminococcus	25	20236
						Veillonellaceae	52	46485	na	1	1667
									Acidaminococcus	5	13681
									Dialister	21	16286
									Megamonas	1	2
									Megasphaera	14	4185
									Mitsuokella	1	712
									Phascolarctobacterium	6	9855
									Veillonella	3	97
			Erysipelotrichi	20	9371	Erysipelotrichaceae	20	9371	na	2	1211
									Eubacterium	6	5197
									Bulleidia	1	44
									Catenibacterium	10	2918
									p-75-a5	1	1
Fusobacteria	2	266	Fusobacteriia	2	266	Fusobacteriaceae	2	266	Cetobacterium	1	265
									Fusobacterium	1	1
Lentisphaerae	1	88	Lentisphaeria	1	88	Victivallaceae	1	88	na	1	88
Proteobacteria	47	57527	Alphaproteobacteria	1	1	na	1	1	na	1	1
			Betaproteobacteria	9	21540	Alcaligenaceae	6	17168	Sutterella	6	17168
						Comamonadaceae	1	4023	Comamonas	1	4023
						Oxalobacteraceae	2	349	Oxalobacter	2	349
			Deltaproteobacteria	11	15018	Desulfovibrionaceae	11	15018	na	1	187
									Bilophila	3	10086
									Desulfovibrio	7	4745
									Succinivibrio	2	16617
			Gammaproteobacteria	26	20968	Succinivibrionaceae	2	16617	na	18	4081
						Enterobacteriaceae	18	4081	Aggregatibacter	1	9
						Pasteurellaceae	5	269	Haemophilus	4	260
						Moraxellaceae	1	1	Acinetobacter	1	1
Synergistetes	1	198	Synergistia	1	198	Synergistaceae	1	198	na	1	198
Tenericutes	45	20593	Mollicutes	44	20341	na	44	20341	na	44	20341
			RFP-12	1	252	na	1	252	na	1	252
Verrucomicrobia	3	14707	Verruco-5	1	24	RFP-12	1	24	na	1	24
			Verrucomicrobiae	2	14683	Verrucomicrobiae	2	14683	Akkermansia	2	14683
Total	1008	929441	Total	1008	929441	Total	1008	929441	Total	1008	929441
na: unknown affiliation
